# Supplementary material for: Depicting pseudotime-lagged causality across single-cell trajectories for accurate gene-regulatory inference
Source: PNAS Nexus. 2023 Mar 30;2(4):pgad113. doi: 10.1093/pnasnexus/pgad113 (PMC10129065; doi:10.1093/pnasnexus/pgad113)
Supplement: pgad113_Supplementary_Data [file pgad113_supplementary_data.zip]

Archive with 2 entries (2 files):
- PNASNEXUS-PNASNEXUS-2022-00967-T-s01.pdf
- PNASNEXUS-PNASNEXUS-2022-00967-T-s02.xlsx
