# Supplementary material for: Depicting pseudotime-lagged causality across single-cell trajectories for accurate gene-regulatory inference
Source: PNAS Nexus. 2023 Mar 30;2(4):pgad113. doi: 10.1093/pnasnexus/pgad113 (PMC10129065; doi:10.1093/pnasnexus/pgad113)
Supplement: pgad113_Supplementary_Data [file pgad113_supplementary_data.zip › PNASNEXUS-PNASNEXUS-2022-00967-T-s02.xlsx]

## Sheet: Table S1
Table S1: Gene ontology-term enrichment for correctly inferred transcription factors. The statistical significance was assessed with a Fisher’s exact test with Benjamini-Hochberg correction for multiple-hypothesis testing (P<0.05).
Term	Overlap	P-value	Adjusted P-value	Combined Score	Genes	TRUE
SNF2-related, N-terminal domain	8/32	2.94605e-10	3.80041e-08	851.911	BTAF1, CHD7, ATRX, EP400, SMARCAD1, CHD4, INO80, SMARCA4	6823
Chromo/chromo shadow domain	7/33	1.38083e-08	8.90634e-07	564.075	CBX8, CBX7, SMARCC1, CHD7, CBX1, CHD4, MPHOSPH8	8029
Zinc finger, PHD-finger	9/76	2.44169e-08	1.04993e-06	275.226	KDM5B, TRIM28, KDM2B, ZMYND8, KMT2C, MTF2, CHD4, BAZ1A, TAF3	8285
Helicase, C-terminal	10/108	4.41464e-08	1.35848e-06	202.892	BTAF1, CHD7, ATRX, EP400, SMARCAD1, DDX21, CHD4, DICER1, INO80, SMARCA4	8535
Helicase superfamily 1/2, ATP-binding domain	10/110	5.26542e-08	1.35848e-06	196.745	BTAF1, CHD7, ATRX, EP400, SMARCAD1, DDX21, CHD4, DICER1, INO80, SMARCA4	8535
Zinc finger, PHD-type	9/88	8.93695e-08	1.67135e-06	216.01	KDM5B, TRIM28, KDM2B, ZMYND8, KMT2C, MTF2, CHD4, BAZ1A, TAF3	8285
Chromo domain	6/26	9.06936e-08	1.67135e-06	560.067	CBX8, CBX7, CHD7, CBX1, CHD4, MPHOSPH8	7016
Nuclear hormone receptor, ligand-binding domain	6/48	4.11028e-06	6.62783e-05	203.747	AR, NR4A1, ESRRB, RARA, NR0B1, ESR1	5708
Zinc finger, GATA-type	4/15	7.6688e-06	0.000109919	487.651	GATA6, GATA4, GATA3, GATA2	5898
Zinc finger C2H2-type	21/797	8.89536e-06	0.00011475	38.1804	EGR1, BCL11A, GFI1, PRDM14, PRDM1, IKZF1, CTCF, KLF4, GLI1, KLF2, GLI2, GFI1B, REST, ZFP57, SALL1, KLF5, ZIC3, SALL4, ZFP42, ZNF207, SNAI2	20055
Bromodomain	5/41	3.05105e-05	0.000357804	165.16	TRIM28, ZMYND8, EP300, BAZ1A, SMARCA4	4822
Zinc finger, nuclear hormone receptor-type	5/46	5.38378e-05	0.000578756	137.063	AR, NR4A1, ESRRB, RARA, ESR1	4944
Myc-type, basic helix-loop-helix (bHLH) domain	7/114	7.26223e-05	0.000720636	71.8818	MYCN, MYC, HAND2, TCF12, TFE3, MXI1, TCF4	7694
Ets domain	4/28	0.00010509	0.000933252	173.72	ELF1, SPI1, ELF4, ETS1	5055
Histone deacetylase domain	3/11	0.000108518	0.000933252	387.587	HDAC2, HDAC3, HDAC1	4042
JmjC domain	4/32	0.000179516	0.00144735	140.171	KDM5B, KDM2B, JARID2, KDM6A	3053
ARID DNA-binding domain	3/15	0.000291498	0.00221196	230.375	KDM5B, ARID1A, JARID2	2578
Zinc finger, C5HC2-type	2/5	0.000773896	0.00525435	537.821	KDM5B, JARID2	1762
Sumo domain	2/5	0.000773896	0.00525435	537.821	SUMO1, SUMO2	1640
Tesmin/TSO1-like CXC domain	2/6	0.00115405	0.00572587	380.848	MSL2, EZH2	2427
Occludin homology domain	2/6	0.00115405	0.00572587	380.848	ELL2, ELL3	1719
BRK domain	2/6	0.00115405	0.00572587	380.848	CHD7, SMARCA4	1655
SWIRM domain	2/6	0.00115405	0.00572587	380.848	SMARCC1, KDM1A	1876
E2F transcription factor, CC-MB domain	2/6	0.00115405	0.00572587	380.848	E2F1, E2F4	1419
SET domain	4/51	0.00109387	0.00572587	65.946	KMT2C, PRDM14, PRDM1, EZH2	3771
Rad60/SUMO-like domain	2/6	0.00115405	0.00572587	380.848	SUMO1, SUMO2	1640
Basic-leucine zipper domain	4/54	0.00135596	0.00627886	60.0273	JUN, JUND, MAFK, FOS	4331
High mobility group box domain	4/55	0.00145227	0.00627886	58.2358	SOX2, SOX17, KMT2C, LEF1	4469
RAWUL domain	2/7	0.00160622	0.00627886	289.773	BMI1, RNF2	1633
STAT transcription factor, DNA-binding	2/7	0.00160622	0.00627886	289.773	STAT2, STAT3	2190
STAT transcription factor, all-alpha domain	2/7	0.00160622	0.00627886	289.773	STAT2, STAT3	2190
STAT transcription factor, protein interaction	2/7	0.00160622	0.00627886	289.773	STAT2, STAT3	2190
Transcription factor CBF/NF-Y/archaeal histone domain	2/7	0.00160622	0.00627886	289.773	DR1, NFYB	1733
MAD homology, MH1	2/8	0.00212911	0.00784729	230.888	SMAD2, SMAD3	2165
SMAD domain, Dwarfin-type	2/8	0.00212911	0.00784729	230.888	SMAD2, SMAD3	2165
Interferon regulatory factor DNA-binding domain	2/9	0.00272144	0.00975182	189.999	IRF1, IRF8	2388
JmjN domain	2/10	0.00338194	0.0114808	160.125	KDM5B, JARID2	1762
Chromo domain subgroup	2/10	0.00338194	0.0114808	160.125	CBX7, CBX1	3369
Zinc finger, CXXC-type	2/11	0.00410937	0.0132527	137.452	KDM2B, TET1	1551
E2F/DP family, winged-helix DNA-binding domain	2/11	0.00410937	0.0132527	137.452	E2F1, E2F4	1419
MAD homology 1, Dwarfin-type	2/12	0.0049025	0.0154249	119.728	SMAD2, SMAD3	2165
SANT/Myb domain	3/44	0.00702432	0.0215747	41.0098	SMARCC1, RCOR1, EZH2	3472
Fork head domain	3/49	0.00946077	0.0283823	34.3483	FOXH1, FOXO1, FOXP1	3483
Homeobox KN domain	2/20	0.0134704	0.0394927	53.8517	TGIF1, MEIS1	2651
Zinc finger, MYND-type	2/21	0.0148021	0.0410371	49.8982	ZMYND8, CBFA2T2	1899
Ubiquitin domain	3/58	0.0149515	0.0410371	25.8949	SUMO1, SUMO2, RAD23B	2386
Double-stranded RNA-binding domain	2/21	0.0148021	0.0410371	49.8982	DROSHA, DICER1	1917
PWWP domain	2/23	0.0176272	0.0473732	43.2698	ZMYND8, DNMT3B	1763

## Sheet: Table S2
Table S2: Comparison of known DNA-binding motifs for transcription factors in the hair cell gene-regulatory network and corresponding, enriched sequences in the enhancers of predicted target genes. The integer values following each sequence indicate the number of occurences across the target-gene enhancers. The statistical significance of each motif alignment was estimated using the cumulative de…
TF	Type	Source	Known Motif	Enriched Sequence	P-value	Targets
Atf3	bZIP	RegNetwork|TRRUST	NNRTKAYNN (M00758_2.00)	3-AGCTGACCTTGA (7)	0.0862	Sox2
Barhl1	Homeodomain	RegNetwork	NTAAWNRNN (M00433_2.00)	1-AAGTGGAA (221)	0.248	Lhx3, Atoh1
Ccnd1	Cofactor	TRRUST	NA	7-TGTCAATCAAAC (8)	NA	Id2
Fiz1	C2H2 ZF	RegNetwork	NA	1-CGCTGC (1,324)	NA	Sox2, Hes6
Gfi1	C2H2 ZF	RegNetwork|TRRUST	MAATCWSWGY (M08984_2.00)	1-AAVMAATM (921)	0.178	Atoh1, Nfkbia
Hes1	bHLH	RegNetwork|TRRUST	NVCACGYKNN (M01726_2.00)	1-SKCVBGMS (3,645)	0.209	Hes6, Sox2, Id2, Sox11, Srsf2, Hdgf
Hey1	bHLH	RegNetwork|TRRUST	SVCACGTGYC (M02793_2.00)	3-CACMGTGC (216)	0.397	Id2
Hist1h1c	Cofactor	RegNetwork	NA	1-ATTAAAATTR (945)	NA	Sox2, Psip1
Hmga2	AT hook	RegNetwork|TRRUST	NNNNRHWWNN (M00751_2.00)	No Match	NA	Id2
Klf6	C2H2 ZF	RegNetwork|TRRUST	BYBYVNBCYMCDCCCYBBN (M08962_2.00)	6-AGGGTGAGGGTGGKN (9)	0.00959	Id2
Lhx3	Homeodomain	RegNetwork|TRRUST	NNNYAATHW (M00435_2.00)	No Match	NA	Atoh1, Lhx3, Lmo1, Lmo4
Prox1	Prospero	RegNetwork|TRRUST	BAMGRCGTCDTV (M05691_2.00)	1-GGCGCCGG (2,243)	0.118	Id2, Sox2, Srsf2
Sox9	Sox	RegNetwork|TRRUST|ESCAPE	RMACAAWGVNNBYHTT (M09399_2.00)	6-CCAAAGGCYATKCYV (29)	0.0126	Sox2, Id2
Sox11	Sox	RegNetwork|TRRUST	WTTGTBNNN (M00210_2.00)	8-AGTGTTCTGTACTA (9)	0.0219	Sox2, Id2

## Sheet: Table S3
	mrpl15	rb1cc1	snhg6	cspp1	arfgef1	eya1	lmbrd1	ptp4a1	bag2	dst	ccdc115	lman2l	cox5b	2010300c02rik	mrpl30	rpl31	rnf149	pantr1	fhl2	gm8420	gls	asnsd1	sf3b1	bzw1	tmem237	sumo1	nop58	ica1l	wdr12	nbeal1	klf7	map2	mreg	retreg2	dnpep	epha4	mogat1	cul3	fbxo36	itm2c	ptma	pde6d	eif4e2	gigyf2	kcnj13	cops8	espnl	ilkap	hes6
fhl2	0.0894359	0.00153251	0.155127	0.351153	0.210717	0.0091544	0.153122	0.355522	0.0511307	0.0777621	0.00420405	0.059436	0.0888138	0.00327243	0.00876661	0.0254473	0.255221	0.00244654	0.00542851	1.84449e-05	0.236761	0.298063	0.877823	0.00362768	0.00656621	0.0663767	0.00102994	0.273838	0.0199944	0.300146	0.0779187	0.0112944	0.223913	0.426564	0.0474871	0.0839574	0.028168	0.061013	0.5718	0.0029133	0.000789867	0.00660167	0.00128358	0.0247112	0.0107124	0.189253	0.87258	0.0221257	0.0128175
id4	3.81537e-05	0.000296806	0.000313789	2.5675e-06	0.000951333	0.00155846	8.3347e-05	0.00875583	0.067157	0.000658278	0.194253	3.20613e-05	0.201993	0.000755812	0.154333	0.00019861	4.01639e-05	0.143993	0.00193156	0.000339776	0.00010312	0.000346744	0.00891279	0.000197194	0.00111795	0.209462	0.00232174	0.000386954	0.0106382	4.50582e-05	8.47563e-06	0.000174238	0.0667042	0.0392438	0.000149913	0.000141784	0.021581	0.00298472	0.00071609	0.0430172	0.0028315	0.0544162	0.0863441	0.00150474	1.69583e-05	0.0946526	0.00201749	0.00082457	0.249249
tuba1a	0.0129201	0.000806945	0.0516794	2.34974e-05	0.077098	0.00520069	2.9945e-05	0.000614865	0.0216059	0.0685089	0.00280142	4.12798e-05	0.00163757	0.00634657	0.00172452	0.000879484	0.000220335	0.0496689	0.0033277	6.16253e-05	0.0156827	0.00190778	0.035013	0.00189717	1.88637e-05	0.0002567	0.00095953	0.00939653	0.133963	0.0269762	7.43966e-05	0.0124163	0.176557	0.000967888	0.00090842	0.00405243	0.238261	0.00574614	0.0866292	0.0536757	0.00319103	0.0138662	0.000344586	0.00618915	0.000467072	0.0763803	0.052502	0.000951586	0.00179686
btg1	0.0105802	2.75521e-05	0.0811435	0.000235709	0.138311	0.0049142	0.00215476	0.00590495	0.0114023	0.0484132	0.0152612	0.00010663	0.0054718	0.00055654	0.00367566	0.00469482	0.0145523	0.00100995	0.000358522	5.16692e-06	0.19999	0.00127228	0.160859	0.000403392	0.000838875	0.0174806	0.000518035	0.018393	0.00503809	0.109485	0.000104665	0.0515322	0.115161	0.123539	0.000161366	0.0504731	0.00371041	0.543921	0.282061	0.0113895	0.000190833	0.00671855	0.00359034	0.00868971	0.000679832	0.118647	0.38408	0.0270723	0.00904687
atoh1	9.08233e-06	0.00219063	0.00533434	7.92957e-09	0.000264216	9.50873e-06	0.0120237	7.9226e-06	4.69673e-05	0.0155875	0.00309671	6.8014e-06	0.000320473	0.00216296	0.00490957	1.04544e-05	0.000108971	8.34758e-05	2.36881e-05	8.45158e-06	0.000498623	5.28857e-06	2.44659e-06	5.14481e-07	6.10418e-06	9.47985e-06	1.27116e-06	0.00319011	0.0239415	0.0013174	5.30608e-09	7.37496e-05	0.0162912	0.090979	1.69064e-08	0.000379701	5.74013e-05	2.26476e-05	0.00392904	0.00847991	0.00190382	0.00319373	0.00018015	1.54222e-05	6.63268e-07	0.268392	0.999831	7.95684e-07	0.999832
lmo7	0.000442482	0.000159135	0.0616087	6.93005e-07	0.0182082	0.000460495	0.000198875	0.00311535	0.0125636	0.0253577	0.0625741	0.00385587	0.0718523	0.00355469	0.0647488	0.000822274	0.000468991	0.286258	0.000106403	0.000141337	0.0376774	0.0147575	0.0186101	1.02862e-05	0.000302632	0.144645	0.00111366	0.00223281	0.014831	0.00558689	7.71989e-06	0.0302436	0.190229	0.0139684	4.79065e-05	0.00171576	0.0815231	0.0139266	0.00528729	0.0547857	0.103967	0.0952472	0.0985807	0.0168258	3.81744e-06	0.0626498	0.00155296	0.000369036	0.081649
isl1	0.003908	0.000646035	0.00780861	6.17616e-06	0.0228417	0.000795087	8.04588e-06	0.0133743	0.00021552	0.00747562	7.49028e-05	2.23889e-05	0.00717805	6.57273e-05	0.000494906	0.00747379	0.000194589	0.0005465	0.000451	1.62187e-05	0.0051518	6.91939e-05	0.0219801	0.000105715	2.0581e-05	0.00116518	0.000377449	0.000521317	0.00297172	0.0111133	1.64577e-05	0.0011787	0.0158831	0.000466594	4.85952e-06	0.000214039	0.00239726	0.0025298	0.00618642	0.000245812	2.05629e-05	0.0010879	8.81356e-05	0.000224164	0.000206926	0.0456417	0.03938	0.0020076	0.00096
irx3	0.0975735	0.000892368	0.00179326	0.0013238	0.0290109	0.0260919	8.48127e-05	0.132104	0.00171998	0.00306535	0.00834836	0.0112614	0.0821233	0.0103716	0.00106725	0.0143637	0.000494976	0.00599692	0.000735997	5.63335e-05	0.0371198	0.0609662	0.369214	0.00943809	0.000240867	0.0167818	0.00205732	0.00012143	0.00741767	0.00573578	0.0189099	0.00939202	0.00190399	0.0244869	0.0462856	0.0114504	0.000703634	0.0368834	0.0170772	0.00593382	3.19156e-05	0.0038172	0.00486037	0.0125493	5.3559e-06	0.0100622	0.00200313	0.0535358	0.0265363
pdlim4	0.0360119	0.000634251	0.000723833	0.000104418	0.0236016	0.0042318	0.0512847	0.0216115	0.00176171	0.0536737	0.000550258	0.125141	0.192771	0.0118673	0.0113869	0.000685055	0.175059	0.000950303	0.000150921	7.60187e-06	0.312738	0.0847144	0.371479	0.00109851	0.00029209	0.332405	0.000236598	0.113668	0.012084	0.357542	0.000162635	0.0931557	0.0588697	0.0750036	9.96228e-05	0.357928	0.0436305	0.0310005	0.662838	0.00771225	8.03923e-05	0.00290448	0.0030782	0.200147	0.00324404	0.140767	0.796814	0.00424011	0.116765
hey1	0.152415	0.00645212	0.0305638	1.7371e-05	0.339975	0.221435	0.000393989	0.337564	9.51659e-05	0.166646	0.000160541	8.50459e-05	0.059247	9.71917e-05	8.66088e-05	0.127005	0.00103854	0.000870059	0.00272982	0.000218111	0.221978	0.000788848	0.173905	0.0581012	2.73411e-05	0.0472837	0.00129509	0.00290822	0.0183034	0.196436	4.04032e-05	0.112807	0.151842	0.000579137	1.93916e-05	0.0041149	0.000219749	0.273959	0.0144693	0.0120663	5.57887e-06	9.58127e-05	7.03259e-05	0.0709995	0.0063194	0.116919	0.142434	0.00267747	0.157678
sox2	0.00535959	0.000675647	0.551779	0.0138748	3.87506e-07	0.232934	1.81442e-05	0.373379	0.000576818	0.00045384	0.570539	0.00257876	0.137529	1.85072e-06	0.0313523	0.0260238	7.07099e-05	1.79491e-05	3.37553e-06	9.80121e-07	0.008987	2.67253e-05	0.916836	0.233003	0.00325575	0.999943	0.000650084	3.49212e-07	0.000248597	3.20001e-07	0.309978	2.34812e-06	0.587422	0.400582	0.00749676	0.0107557	3.62899e-06	0.99985	2.49434e-06	0.00027365	0.000443005	0.0122422	0.730721	0.256792	8.82741e-07	0.154287	8.01917e-07	0.163953	0.999976
lyl1	0.000304881	5.6242e-06	0.000813066	3.83683e-06	0.000221635	0.00170927	1.46422e-05	0.000680211	1.69809e-05	0.00242438	1.62333e-05	2.72276e-06	0.00075424	1.91865e-06	2.15717e-05	0.162131	1.5727e-05	6.50581e-06	9.25419e-05	0.00614533	0.00158822	1.36762e-06	0.000194968	2.72333e-05	7.6723e-05	4.95008e-05	0.000133579	2.7433e-05	1.96883e-05	0.00142219	5.06618e-06	0.00206724	0.00220215	3.07913e-05	3.86138e-06	1.51418e-05	1.79208e-05	0.000622175	2.46321e-05	1.21859e-06	1.80426e-05	3.71576e-06	5.06873e-06	0.00285264	0.00446794	1.5829e-05	2.68884e-05	3.3292e-06	8.69454e-06
parp1	0.00301821	0.000482033	0.0998502	2.52083e-06	0.0759489	0.00847466	0.00577292	0.00648761	0.0430213	0.289079	0.0597935	0.0121155	0.336939	0.0427331	0.22442	0.000141115	0.00472601	0.570101	0.00628297	0.0023949	0.127638	0.0128717	0.0191256	0.000322081	0.000859719	0.298664	0.00205494	0.016851	0.0540507	0.0721612	3.33537e-05	0.155518	0.237781	0.0357507	6.53463e-05	0.0614798	0.313727	0.0607771	0.0220288	0.387795	0.0237647	0.141583	0.246535	0.156151	2.19691e-05	0.425964	0.069301	0.00500914	0.467411
hmgb2	0.0262211	0.000645867	0.025755	7.3253e-06	0.0116473	0.00958428	1.08371e-05	0.147136	2.75976e-05	0.000795139	0.000292986	4.53855e-05	0.225708	0.00013552	0.000545088	0.0914017	2.31111e-05	0.013209	0.000404547	7.94522e-06	0.0113018	0.000328461	0.18341	0.00117771	4.88892e-07	0.00426917	0.000120419	2.43945e-05	0.00423883	0.0154173	0.000113644	0.00185893	0.0390571	0.000799192	1.56127e-05	8.25658e-05	0.000822069	0.0182324	0.00089257	0.000791962	4.7713e-05	0.00317344	0.000863221	0.00112567	1.43661e-06	0.0132004	0.00249456	0.00171459	0.0101336
hes1	0.0132658	0.0152119	0.230001	0.0175539	0.0928521	0.220083	0.307647	0.588578	0.00686326	0.118494	0.144284	0.229071	0.583865	0.124626	0.0646601	0.0886594	0.123007	0.0264448	0.0139042	7.56719e-06	0.269177	0.283867	0.241505	0.724052	0.00833176	0.799144	0.00420783	0.149691	0.213066	0.045478	0.0299585	0.0746787	0.16543	0.190246	0.0221228	0.309211	0.0631122	0.845731	0.168961	0.165642	0.000837173	0.00613968	0.163803	0.372427	1.15558e-05	0.30205	0.216518	0.16482	0.989431
jund	0.000842732	0.000619742	0.026321	5.81551e-05	0.00506136	0.000705686	4.81195e-06	0.00164554	0.0054292	0.00173664	0.000676998	1.59332e-05	0.000346584	0.000161271	0.00235865	0.00499411	1.5295e-05	0.00691747	0.000620275	2.66993e-05	0.00023727	0.000118825	0.00284034	7.81144e-06	0.000129131	0.000160361	0.000859685	0.000108708	0.00647702	9.06462e-05	2.23199e-05	0.00010737	0.044682	0.000710853	3.99366e-05	0.000445615	0.0225245	0.000256052	0.000172233	0.003896	0.000381586	0.00578923	0.000482976	0.00170118	6.8997e-05	0.00687961	0.00107103	0.00350471	0.000487586
h1f0	0.00132972	0.00285745	0.00229862	0.0197987	0.000131668	0.156469	0.000847698	0.0046484	0.00270647	8.81834e-05	0.027949	0.000315886	0.130813	0.000270843	0.0462515	0.00940331	0.00300415	0.0338763	0.397523	1.9652e-06	6.08283e-05	0.000288547	0.20282	0.00585307	0.00531997	0.24026	0.0348051	4.45165e-05	0.00764531	4.11296e-05	0.096786	2.31403e-05	0.0296078	0.0244325	0.111889	0.000118314	0.00037459	0.00470582	0.000118683	0.00481738	0.000122496	0.0167234	0.229017	0.00431434	4.98187e-07	0.47175	0.00956742	0.281087	0.435816
zfp385a	0.00686331	0.0100455	0.0570186	2.38181e-05	0.0142647	0.00708359	0.0850653	0.258946	0.0693151	0.325981	0.0421293	0.0427355	0.558958	0.0148951	0.240903	0.0634025	0.0688657	0.701309	0.0126468	0.00191841	0.150751	0.0705332	0.160869	0.00951289	0.00434626	0.148188	0.00101829	0.240864	0.127328	0.190894	0.000232686	0.216976	0.604706	0.0183922	7.04815e-05	0.164228	0.318836	0.056782	0.176863	0.248418	0.0107337	0.164188	0.223832	0.0323167	0.00312529	0.229314	0.704132	0.000559836	0.753529
zdhhc16	0.00216594	0.00326671	0.0252662	0.000289568	0.00475164	0.0301105	0.00172681	0.177987	0.221246	0.00187957	0.232599	0.0089292	0.552095	0.00625785	0.376822	0.00952369	0.000274585	0.289022	0.0154274	0.000329279	0.00465523	0.0116176	0.0589256	0.000146535	0.00475192	0.400473	0.130198	0.000430087	0.0962637	0.000319189	0.00171801	0.00013679	0.191058	0.184361	0.00644381	0.00494804	0.0144521	0.0555756	0.00228369	0.180353	0.00272842	0.313502	0.40558	0.0552177	1.99027e-05	0.376494	0.0217718	0.00765339	0.390748
gcgr	0.00266011	4.26143e-05	0.00695538	1.88108e-05	0.0152203	0.0122306	2.58356e-05	0.0226507	5.30168e-05	0.0119771	0.000707681	2.44356e-06	0.0563585	1.12944e-06	2.7535e-05	0.270252	5.77793e-05	2.74042e-06	0.00272693	0.00121806	0.036293	3.65241e-06	0.0105966	0.000378458	2.90767e-05	5.12954e-05	0.00889294	0.000140246	0.0020719	0.0359744	2.61861e-05	0.00151979	0.00654472	6.41704e-05	1.68358e-05	6.10435e-05	2.66524e-05	0.00417017	0.000705126	8.49562e-06	2.89012e-06	1.92774e-05	5.48776e-06	0.0115875	0.0101256	0.0022512	0.00775184	6.56497e-05	3.19964e-06
mapk13	0.0290387	0.00344554	0.00110147	0.000107668	0.180268	0.00473417	0.00047831	0.425451	0.00174607	0.0290145	0.012623	0.0640698	0.261142	0.00579719	0.0167572	0.0770916	0.000765256	0.000835918	0.00142887	6.95201e-06	0.106338	0.0633237	0.792046	0.0274931	1.63651e-05	0.212265	0.00147177	0.000348548	0.0062623	0.0860341	0.00030919	0.000653535	0.00229269	0.0221421	0.000114653	0.0133599	0.0012716	0.0634286	0.0182304	0.0195996	0.000234323	0.0115609	0.00151642	0.0442807	7.18215e-06	0.230354	0.0132193	0.0989277	0.255671
six2	0.000696351	0.00558809	0.00506895	0.00621202	0.155477	0.0254575	0.394468	0.0350834	0.0121089	0.282715	0.362585	0.00340449	0.264818	0.283117	0.16904	0.00862007	0.290242	0.192377	0.0193958	0.000202865	0.0273344	0.0525922	0.215627	0.00751307	0.485281	0.411806	0.223302	0.0754776	0.026713	0.0803048	0.0342357	0.114053	0.386338	0.316404	0.00143421	0.163355	0.116865	0.00229931	0.303589	0.0201737	0.000234991	0.0464481	0.297481	0.000589266	0.00392733	0.400979	0.458233	0.0255449	0.59352
nr2f6	0.0162073	0.00776205	0.0127617	0.000483787	0.232184	0.0103301	0.00239453	0.694108	0.000223096	0.414458	0.0732869	0.269054	0.732523	0.0366447	0.0119991	0.0784995	0.0942651	0.0199524	0.000319198	5.28293e-06	0.720152	0.14383	0.912418	0.0401516	0.000596208	0.577873	0.00332882	0.0041079	0.0413132	0.288893	0.0014562	0.258641	0.031203	0.203927	0.000708256	0.802853	0.0143288	0.307924	0.16374	0.00748658	0.00236883	0.0652082	0.00581079	0.120457	0.000710471	0.41722	0.222192	0.143135	0.348547
sall3	6.31568e-05	0.000292312	0.000269734	8.26137e-06	0.00350252	0.00150141	6.70092e-05	0.0522117	0.13886	0.000637518	0.163438	0.000275339	0.63749	0.00081508	0.259223	0.00184984	7.6534e-05	0.216027	0.00309928	6.12596e-05	0.00155017	0.00601572	0.0112835	0.00022149	0.00139664	0.227137	0.00191305	0.0016212	0.0556272	5.00215e-05	2.43054e-05	0.000485097	0.0519939	0.0728513	0.000166269	0.000165597	0.0423771	0.00790619	0.000961105	0.0477013	0.000206663	0.077862	0.245577	0.000298569	9.14801e-05	0.12648	0.00250701	0.00069489	0.517383
dnmt1	0.00025237	0.00129359	0.076533	4.31438e-05	0.0108318	0.0374238	0.0295952	0.0980504	0.15787	0.24547	0.175613	0.0272016	0.304966	0.00173241	0.120928	0.00631922	0.0709554	0.0244858	0.118918	0.00147006	0.284685	0.00581087	0.0552159	0.000749914	0.0317628	0.23699	0.0210276	0.134235	0.0429588	0.0306578	0.000474171	0.254637	0.482743	0.0281886	0.000331557	0.213888	0.460294	0.0951086	0.220812	0.0039291	0.00114245	0.0966878	0.202171	0.107446	0.00054348	0.0214608	0.0855831	8.59894e-05	0.332053
hes6	6.64116e-06	1.65407e-05	8.24147e-06	1.21228e-06	6.41194e-05	1.7535e-06	4.52169e-05	9.26e-05	0.00173503	0.000172464	0.000295533	3.45891e-05	0.000506412	0.000198258	0.00560193	7.5084e-06	0.000130461	0.00460185	5.19332e-07	2.30355e-05	5.32435e-05	0.000516268	0.000235397	9.8863e-07	6.28558e-05	0.000758115	2.40364e-06	0.00034535	0.00134263	0.000305738	4.78151e-06	1.44623e-05	0.014433	0.000254132	9.32e-06	0.000271852	0.0111498	7.56699e-05	0.000356078	0.00801575	0.00232887	0.00442534	0.00650152	4.34635e-05	1.9853e-05	0.00128576	0.00137615	1.36382e-05	0.0335479
hnrnpk	0.00600599	0.000466332	0.090412	0.0031975	0.0104244	0.00295153	0.0237964	0.00741416	0.00958955	0.00727281	0.00373738	0.0103421	0.00159579	0.00125939	0.00148852	0.00143168	0.00929308	0.0395618	0.000219266	2.6552e-05	0.00114601	0.0305823	0.0109831	7.24538e-05	0.000109011	0.00292478	0.00798319	0.0761646	0.0340262	0.0025474	0.00397637	0.000507039	0.0853346	0.0206472	0.000653975	0.00911582	0.0986129	0.128074	0.0569423	0.0041697	9.18175e-05	0.00317941	0.000346979	0.00245249	1.7649e-06	0.00314368	0.0499569	0.00980136	0.00102295
pa2g4	0.0258195	0.00237713	0.000110555	2.68295e-05	0.0544018	0.0530054	6.48289e-07	0.389765	0.000411379	4.0102e-05	0.00143509	1.37441e-06	0.466117	1.01991e-05	0.0013645	0.0559431	3.03362e-06	0.0005147	0.00487999	3.23602e-06	0.000245929	4.17348e-05	0.430045	0.0352923	1.89378e-06	0.0162737	0.00173591	7.32352e-07	0.0253291	1.0774e-05	0.000981409	4.07129e-06	0.00131157	0.000524172	0.00142992	4.24174e-06	5.55836e-06	0.00268943	1.21414e-05	0.0107153	0.000181532	0.000321176	0.00127228	0.00412378	1.6943e-05	0.0708532	0.000167362	0.0336406	0.397924
hmga2	0.022001	0.00035932	0.00453823	0.00492111	0.0347436	0.0507234	0.00587896	0.287433	0.00473456	0.0065843	0.090812	0.0333785	0.227128	0.00218116	0.00778527	0.120227	0.023529	0.00090893	0.00349233	2.07503e-05	0.0315235	0.0270928	0.624065	0.0177724	0.00132286	0.195234	0.03173	0.00549657	0.0122181	0.0184702	0.00641596	0.00436033	0.0104027	0.00304064	0.00181	0.0250289	0.00137982	0.013152	0.0245491	0.0109927	0.000358996	0.00104729	0.00717765	0.0241296	8.55338e-06	0.392741	0.103632	0.0531519	0.0412176
rbmx	0.0829525	0.010197	0.0752238	4.3888e-05	0.189825	0.069826	1.51556e-05	0.44198	0.000927884	0.00509925	0.00953491	4.77024e-05	0.133702	0.000187355	0.0038123	0.0209539	0.000101398	0.00902335	0.000723491	2.70787e-05	0.0108338	0.00102583	0.228061	0.00979031	2.72964e-05	0.0391204	0.000279259	6.06393e-06	0.0542187	0.00594881	0.00059022	0.00294784	0.0686028	0.000784299	0.00248928	0.000165652	0.000287218	0.20105	0.000145395	0.019113	0.00032213	0.00498978	0.00759045	0.0316827	1.58785e-05	0.150628	0.00138038	0.00328376	0.0213725
tcf3	0.0305363	1.14169e-05	0.0201505	0.00218167	0.163241	0.0196444	0.000695633	0.106817	5.35615e-05	0.00269274	0.0213855	9.95442e-06	0.410663	0.00999691	0.00227373	0.0357787	0.00812348	0.0090803	0.0393263	1.75907e-06	0.00313004	0.003788	0.296437	0.00935563	0.00109106	0.123597	0.00547361	0.00410046	0.0149726	0.00654528	0.00106463	0.000453377	0.00799934	0.00242448	0.000334899	0.0059353	0.00169716	0.00167956	0.0497349	0.00026488	2.21972e-05	0.00341992	0.00414031	1.43875e-05	0.00272397	0.132844	0.0588751	0.243885	0.211794
gtf2i	3.95704e-05	8.04863e-05	7.98232e-05	0.000322944	0.00108829	0.0113388	0.0421314	0.00142442	0.0257675	0.00313491	0.175422	7.12375e-05	0.282857	0.000787328	0.086271	0.000994708	0.0114123	0.0201832	0.000167361	0.000635392	0.000412417	0.000453476	0.0660337	0.00146426	0.148159	0.398752	0.020429	0.0057425	0.00372718	8.3621e-05	0.000509642	1.39514e-05	0.239712	0.00974195	0.00101783	0.00150035	0.0163039	0.000362368	0.00856792	0.00260987	0.0652135	0.00505187	0.16839	0.00013185	5.03026e-05	0.174073	0.095993	0.00115487	0.382948
srsf2	0.000820449	0.000511141	0.0111797	0.000947037	0.00284155	0.000252897	0.00208389	0.0145256	0.0303901	0.00570829	0.00471621	0.0501138	0.00349515	0.00181826	0.00718924	0.002078	0.0106323	0.00798355	9.15233e-05	5.67206e-05	0.00184456	0.071189	0.013489	3.85362e-05	6.23577e-05	0.00491623	0.000344022	0.00931894	0.00233736	0.00197775	0.000407958	0.0020557	0.0755136	0.00731325	0.000330683	0.00752859	0.0727769	0.00126464	0.0658365	0.00204121	0.0014209	0.000287251	0.00162612	0.00162404	7.55685e-06	0.0142494	0.0810539	0.00121885	0.00729946
hdac11	0.000261092	0.00153574	0.00923493	0.0184183	0.0172543	0.00170886	0.106465	0.00311142	0.190995	0.23675	0.162966	0.0538129	0.219124	0.0212623	0.303991	0.00514562	0.187061	0.0527927	0.000402152	0.000452546	0.118933	0.0729721	0.152798	0.00025909	0.133197	0.565008	0.0299864	0.44942	0.0309399	0.0312305	0.00119582	0.0713836	0.313298	0.0584337	0.00249933	0.191968	0.539136	0.0506039	0.3173	0.00316669	0.000709994	0.153834	0.212412	0.0195648	0.000423961	0.206569	0.514573	0.00329055	0.236598
tcerg1	0.0923108	0.017529	0.290944	0.000293757	0.234775	0.0634231	0.000292053	0.243646	0.00350579	0.0931546	0.00367198	0.000384769	0.0126354	0.000159402	0.00194679	0.0752065	0.00273814	0.00523405	0.0262827	9.57811e-05	0.0577523	0.00999943	0.317479	0.00469342	0.00023653	0.0837962	0.0011037	0.00106624	0.0880304	0.0246005	0.000420637	0.0120522	0.457128	0.00629166	0.000160263	0.00822049	0.0129223	0.0892486	0.0473536	0.0424364	3.39163e-05	0.00563969	0.0335687	0.0966693	0.00226047	0.40939	0.175717	0.0784166	0.000934841
polr2e	0.0246447	0.00498692	0.163706	0.000208762	0.110723	0.0280135	0.00139607	0.136583	0.0144154	0.35102	0.00388322	0.000568119	0.00555238	0.000375612	0.0129483	0.0198416	0.00895135	0.00141879	0.00150809	5.26109e-05	0.0785378	0.0137145	0.698138	0.000232384	0.000443581	0.0236646	0.0110877	0.0124556	0.0943071	0.0587174	0.000404772	0.0539542	0.45478	0.00431494	0.000468682	0.0546556	0.0372305	0.197845	0.451164	0.000159483	0.00218941	0.00942559	0.0141683	0.0587509	1.04609e-05	0.207653	0.070119	0.10648	0.00325169
edf1	0.000270056	0.000151843	0.00176026	3.499e-06	0.00248585	6.00395e-05	0.000672175	0.000636572	0.00840319	0.0120317	0.0115734	0.0453318	0.0888953	0.0109127	0.0331607	2.74085e-05	0.000473399	0.0248262	0.000199528	6.99932e-05	0.00310941	0.0176874	0.011707	3.08156e-05	0.000484737	0.0344662	0.00300936	0.00599441	0.00741975	0.0017094	5.84255e-05	0.00114574	0.0732901	0.00387105	4.10912e-05	0.029089	0.119416	0.00266933	0.00489277	0.00596579	0.0342105	0.0231717	0.0551045	0.00640207	3.64789e-07	0.05777	0.0229752	0.0012699	0.0455041
rnf4	0.145207	0.0676286	0.100598	0.00109369	0.105034	0.0872677	0.0692403	0.350105	0.00876216	0.153353	0.0565537	0.221699	0.226856	0.0155046	0.112163	0.0277409	0.149312	0.0868953	0.0627455	7.66337e-06	0.0958582	0.375444	0.753647	0.013827	0.0030839	0.220736	0.0142056	0.024529	0.012256	0.125174	0.00386885	0.0982876	0.216222	0.00801624	0.00198636	0.228819	0.0981644	0.0297237	0.0912368	0.172906	0.000317048	0.00178661	0.0733836	0.0419435	0.000690724	0.263659	0.344815	0.25844	0.0372574
ar	0.000305466	5.71915e-06	0.000787368	2.43294e-06	0.000323051	0.00191989	1.42507e-05	0.000663855	7.32127e-06	0.00172261	1.61701e-05	3.3557e-06	0.000653495	1.83503e-06	1.85515e-05	0.232444	1.45625e-05	5.19999e-06	8.95089e-05	0.00634285	0.00162529	1.67604e-06	0.000183052	5.65181e-05	8.28863e-05	0.000324083	0.000157524	2.73333e-05	2.03752e-05	0.00130443	3.06456e-06	0.00212161	0.00232285	2.41242e-05	2.79796e-06	1.50527e-05	1.7634e-05	0.000979754	1.88906e-05	1.2361e-06	1.7017e-05	3.68057e-06	5.04719e-06	0.00368384	0.00103993	1.84073e-05	2.03063e-05	3.28197e-06	8.60024e-07
hdac4	0.000900745	0.000691168	0.0361025	0.00124974	0.0303622	0.0106789	0.0478738	0.0072253	0.101943	0.269995	0.279616	0.205813	0.21045	0.0824241	0.281029	0.0128997	0.0612979	0.0998589	0.000933402	0.00107221	0.220482	0.357307	0.166532	0.000820759	0.0457428	0.713018	0.132485	0.363917	0.0923848	0.0225568	0.000760714	0.117438	0.366054	0.072613	0.0049311	0.342527	0.338002	0.188277	0.228978	0.0368546	0.00511583	0.0965442	0.398571	0.0798363	2.64458e-06	0.43205	0.203646	0.00436644	0.402544
snrpd1	0.00933251	0.00214976	0.10901	0.00343118	0.0583377	0.00363935	0.00425038	0.0637666	0.0119314	0.093848	0.00577262	0.0565548	0.0102922	0.00367718	0.00704407	0.00522216	0.0541151	0.00310381	0.000872745	2.07687e-05	0.0200092	0.0717531	0.300473	0.00133146	0.000160287	0.136545	0.00447163	0.0152815	0.0191357	0.0377494	0.00778904	0.00435269	0.0337367	0.0921174	0.00177956	0.0879143	0.0764451	0.0441679	0.198402	0.00872106	0.00760774	0.00446251	0.000886235	0.0202863	0.000175581	0.144974	0.245008	0.0353911	0.0150455
bcor	0.00170782	0.000768252	0.031045	1.24874e-05	0.0100863	0.00809817	0.0324781	0.0499208	0.0916491	0.303897	0.224056	0.00724718	0.383351	0.00711305	0.158663	0.00237736	0.0332895	0.00679694	0.000898029	0.000734983	0.155831	0.00466338	0.0578337	0.000409305	0.0206888	0.115465	0.0380743	0.200003	0.0319689	0.132305	4.79246e-05	0.149138	0.444074	0.0477571	6.2266e-05	0.201317	0.446033	0.0706444	0.163745	0.00983447	0.00797896	0.0477098	0.12944	0.0858083	5.88347e-05	0.106082	0.34738	0.000403177	0.126452
rora	0.000144283	0.00191527	0.000416401	0.000172388	0.000200459	0.000225996	0.000840395	0.0134924	3.56638e-05	0.000535765	0.00235113	0.00301615	0.00699305	8.86312e-05	0.00281711	0.0391187	0.000457294	0.00129143	5.09296e-05	0.000874412	0.00054164	0.0012847	0.00145237	0.000150437	0.000289531	0.00960223	0.00346301	0.000448344	0.0184928	0.000206538	0.000279109	0.000207281	0.00465386	0.000126536	0.000123905	0.00126919	0.000205587	0.00101461	7.14758e-05	0.000651605	4.42051e-06	0.00025229	0.000191242	0.00750216	0.000498967	0.00092673	9.82219e-05	0.00154316	0.0119806
egr4	0.00540057	0.00370351	0.00264821	2.90634e-05	0.0518632	0.0121599	0.00653521	0.083012	0.00805455	0.159396	0.0983225	0.0207374	0.556352	0.0141452	0.0718621	0.0018223	0.0298494	0.571824	0.00443835	0.000593538	0.103865	0.0826325	0.0859336	0.0178674	0.0837019	0.277442	0.000439494	0.0817827	0.13164	0.0965598	2.58898e-05	0.0506374	0.527244	0.00500012	1.76407e-05	0.0805537	0.147547	0.0935458	0.163856	0.289562	0.0322873	0.105115	0.419444	0.0764824	0.00767599	0.472834	0.369765	0.00668861	0.342988
id2	0.0280786	0.000456216	0.00112424	0.0112682	0.00133536	0.00937277	0.000666435	0.00114034	0.000469771	0.000230761	0.000187614	0.000909671	0.000622671	0.000293239	0.00120344	0.0117067	0.00110476	0.00613648	0.00362608	7.01035e-06	0.000866728	0.00131935	0.0365878	0.00370356	0.000206859	0.00060439	0.000967996	0.00415078	0.00107333	0.00142595	0.00178094	0.0001606	0.000605201	0.000693714	0.00315246	0.00185747	0.00195213	0.000334169	0.00332594	0.0221673	2.95135e-05	0.0015675	0.00139507	0.000954247	0.000286585	0.00205703	0.00820843	0.031025	0.000326665
lmo1	0.0082622	0.00101144	0.238815	0.000209538	0.0310606	0.000656691	8.11676e-05	0.00350024	0.00924816	0.0140016	0.0114843	4.04332e-05	0.0020722	0.000640938	0.0076854	0.000152001	0.000454607	0.135466	0.0100853	0.000707767	0.00301309	0.00336993	0.0853487	0.000103606	0.00178762	0.00109862	0.0035912	0.0110129	0.120563	0.00575334	0.000707538	0.00176811	0.142501	0.00575921	0.000244143	0.00927601	0.205097	0.00328671	0.0586646	0.0972879	0.000901801	0.116927	0.00307777	0.00589017	8.92667e-05	0.25469	0.0478049	0.0940307	0.000314093
aes	7.17702e-05	8.48551e-05	0.0192461	0.00157611	0.0219122	0.000840429	0.180134	0.0158347	0.0171129	0.190336	0.00197829	0.0314354	0.104876	0.0045077	0.0535185	0.000264277	0.0580114	0.0041714	0.00495106	2.04683e-05	0.0327428	0.119599	0.0219466	6.04039e-05	0.0205848	0.21296	0.00134252	0.02897	0.0180224	0.00554769	0.000843964	0.0216794	0.383514	0.016717	0.000499062	0.45346	0.0418952	0.0841656	0.285081	0.00694729	0.00694017	0.0542934	0.0460301	0.131733	5.03747e-05	0.155413	0.355608	0.00180419	0.154033
ercc6	0.000973485	0.000310287	0.0339516	1.70221e-05	0.0259808	0.0104151	0.0241024	0.00741923	0.0688343	0.158175	0.519223	0.0199636	0.161368	0.0053931	0.035036	0.00945225	0.0464601	0.0230657	0.00268735	0.0012225	0.0924073	0.0350851	0.0199399	0.00028137	0.00955279	0.258023	0.061843	0.151812	0.0423351	0.0964862	9.03958e-05	0.0348988	0.300033	0.0100668	3.51405e-05	0.145643	0.275948	0.0790004	0.171634	0.0112063	0.00231364	0.0419689	0.044062	0.0987548	0.000117033	0.0162567	0.111871	0.000102829	0.0979229
ctbp1	4.36742e-05	4.89375e-05	0.000159178	1.77992e-07	0.00290231	0.000113542	0.000153777	3.60126e-05	0.00312184	0.0603292	0.00235107	0.0060482	0.0409063	0.00106514	0.0150839	1.48099e-05	0.00144974	0.022378	1.24122e-05	2.31571e-05	0.00541653	0.0208883	0.00557993	2.64458e-06	0.000911285	0.0495791	1.26585e-05	0.0143264	0.00671332	0.00607871	5.05626e-07	0.0199926	0.169845	0.00237848	1.5236e-06	0.00838521	0.0631175	0.0062004	0.0183672	0.0131512	0.0283545	0.0278548	0.0543546	0.0278875	1.89805e-05	0.123532	0.0507928	0.000110855	0.057747
eya1	0.00853579	0.0025186	0.0047766	0.000134703	0.0765736	0.00598742	3.75408e-05	0.23556	0.00776927	0.000824748	0.0243758	0.00448117	0.128809	0.00997456	0.00435018	0.0614148	8.42865e-05	0.144549	0.00180702	1.0721e-05	0.017802	0.0494498	0.151047	0.00332339	5.14843e-05	0.0256008	0.0098008	9.95981e-05	0.0183133	0.000536606	0.000928439	0.000753202	0.0152853	0.00875555	0.0024638	0.0115653	0.00183704	0.0200916	0.00111662	0.0132649	7.8056e-05	0.00687388	0.0145898	0.00536319	1.52772e-05	0.07896	0.00251092	0.0626741	0.0588998
smarcb1	0.232206	0.00502136	0.253449	0.000178058	0.269479	0.060772	0.00020207	0.388667	0.00317149	0.133137	0.0015886	0.000695376	0.17167	0.00032702	0.00167922	0.0345357	0.00171931	0.0176775	0.130829	4.43596e-05	0.175076	0.0091999	0.508862	0.0144924	9.33537e-05	0.0416928	0.00131124	0.0110158	0.173664	0.235523	0.00127283	0.0124199	0.401449	0.0286319	0.000230549	0.0103962	0.0313241	0.163554	0.147931	0.00655258	0.000163671	0.0302794	0.000940648	0.0546651	0.00157019	0.237412	0.0888048	0.210409	0.0291931
jup	0.00821824	0.0169282	0.096952	0.0531332	0.142173	0.0168566	0.730865	0.180775	0.271342	0.877041	0.48722	0.243784	0.546905	0.0588887	0.43298	0.00209594	0.533545	0.0209323	0.00507409	0.000555602	0.834228	0.147555	0.564987	0.000148569	0.162534	0.391007	0.225397	0.304046	0.168298	0.77743	0.0343597	0.843372	0.823354	0.443694	0.0130392	0.926526	0.46121	0.287196	0.794231	0.00767222	0.0800048	0.229467	0.53046	0.25885	0.000291097	0.529193	0.613195	0.0206448	0.125182
sp7	0.00266011	4.26143e-05	0.00695538	1.88108e-05	0.0152203	0.0122306	2.58356e-05	0.0226507	5.30168e-05	0.0119771	0.000707681	2.44356e-06	0.0563585	1.08906e-06	2.7535e-05	0.270252	5.77793e-05	2.74042e-06	0.00272693	0.00121806	0.036293	3.65241e-06	0.0105966	0.000378458	2.97685e-05	5.28878e-05	0.00889294	0.000140246	0.0020719	0.0359744	2.61861e-05	0.00151979	0.00654472	6.41704e-05	1.68358e-05	6.10435e-05	2.66524e-05	0.00417017	0.000705126	8.49562e-06	2.89012e-06	1.92774e-05	5.48776e-06	0.0115875	0.0101256	0.0022512	0.00775184	6.56497e-05	3.0198e-06
prrx1	0.00266011	4.27043e-05	0.00695538	1.88108e-05	0.0158542	0.0122306	2.58356e-05	0.0226507	5.30168e-05	0.0119771	0.000707681	2.54013e-06	0.0690779	1.08906e-06	2.7535e-05	0.271205	5.77793e-05	2.74042e-06	0.00272693	0.0012482	0.036293	3.69044e-06	0.0105966	0.000357333	2.56518e-05	0.000107118	0.00889294	0.000140246	0.0020719	0.0359744	2.61861e-05	0.00151979	0.00672466	6.41704e-05	1.68358e-05	6.10435e-05	2.66524e-05	0.00439972	0.000705126	8.49562e-06	2.89012e-06	1.92774e-05	5.48776e-06	0.0117586	0.0101256	0.0022512	0.00775184	6.56497e-05	3.01272e-06
sirt2	0.0174528	0.00787389	0.11628	3.54317e-05	0.132569	0.105138	0.000522527	0.667333	0.000149618	0.038379	0.0167737	0.000111876	0.241037	0.00027719	0.000577326	0.082987	0.000155845	0.0288358	0.00311984	6.84631e-06	0.0779539	0.000173573	0.0654586	0.0353066	1.42358e-05	0.0149879	0.00300074	8.9859e-05	0.129449	0.0162545	6.12045e-05	0.00702612	0.0394434	0.000545982	8.82189e-05	0.00053045	0.000195869	0.0449834	0.00226954	0.0054401	3.62795e-05	0.0130736	0.0242139	0.015849	4.66817e-06	0.16546	0.000630182	0.00628578	0.289491
dazap2	0.000653249	0.0058055	0.000169236	7.04995e-07	0.00519019	0.000292221	0.00220954	0.00165155	0.315963	0.00477723	0.0165484	0.0306028	0.0694263	0.00709789	0.308324	0.000690666	0.000612153	0.186823	0.000130425	0.000110594	0.000284918	0.0694749	0.0851447	0.000263558	0.00439056	0.406215	2.11063e-05	0.00676626	0.0334851	2.65053e-05	4.35923e-05	0.000246694	0.13461	0.0889212	2.99586e-05	0.00102503	0.0840661	0.0240058	0.00808079	0.187682	0.0257805	0.205136	0.125231	0.00288199	5.99911e-06	0.0740426	0.00563147	0.00311955	0.274042
sox9	0.0492415	0.000940616	0.00404882	3.66095e-06	0.0822356	0.00923847	2.94601e-05	0.728334	3.91004e-06	0.021034	0.00225697	9.56742e-06	0.478691	3.28105e-05	0.000121204	0.273026	0.000299205	0.00114841	0.000921425	1.24438e-05	0.12064	0.000106234	0.145013	0.130243	3.34114e-06	0.00391741	0.00187259	2.83847e-05	0.0140624	0.0388997	7.92565e-05	0.0423932	0.00122726	0.000187803	4.07137e-05	0.000346913	8.74418e-05	0.0660832	0.000516028	3.27872e-05	1.52858e-06	6.47544e-05	9.53776e-05	0.0114072	7.62311e-05	0.000680062	0.00105191	0.00131721	0.225768
srebf1	0.000312077	0.00210864	0.00313313	8.56515e-06	0.045928	0.000541985	0.0013107	0.0190159	0.062756	0.0785367	0.138868	0.00791053	0.439041	0.000744195	0.0340698	0.000713932	0.035548	0.0100747	0.000350663	0.000302116	0.19575	0.00820791	0.00969098	0.000174569	0.0141824	0.0682757	0.00141062	0.0698706	0.0245749	0.0479116	9.40869e-06	0.106752	0.427637	0.0565751	1.39841e-05	0.109582	0.0905616	0.0518264	0.166531	0.00314242	0.000548583	0.0343805	0.0696658	0.0215237	0.00182502	0.016596	0.0748857	8.52335e-05	0.319531
hmg20a	0.00112854	0.000232218	0.000899045	5.43264e-05	0.00300263	0.00397626	0.00109114	0.0142252	0.001045	0.00204429	0.0567286	8.68887e-05	0.365174	0.00188754	0.102282	0.00545146	0.000626365	0.011863	0.000130005	0.00276718	0.000739897	0.002423	0.251349	0.00360448	0.00127281	0.22475	0.00286483	0.00338463	0.00230897	0.00120214	0.000109945	0.000120332	0.0483773	0.00221225	1.48188e-05	0.000762555	0.00207346	0.000497521	0.00536534	0.00461364	0.00100475	0.014693	0.0653111	0.000322441	7.27473e-05	0.079155	0.00177206	0.000220855	0.57543
klf7	0.0810387	0.0187763	0.226617	0.000221991	0.14003	0.0474129	0.000262738	0.612868	0.00139827	0.131401	0.00400516	0.000287169	0.689764	0.000207393	0.00179411	0.0478314	0.00106539	0.0367868	0.163973	2.02796e-05	0.106642	0.00428329	0.240089	0.0714086	4.8977e-05	0.00715536	0.00459331	0.000609708	0.147441	0.129442	0.000199778	0.0173783	0.178847	0.00103054	6.75053e-05	0.000803045	0.000963652	0.0305744	0.0157514	0.00159997	1.93244e-05	0.000436026	0.00380968	0.00641954	0.00194443	0.192472	0.133575	0.00571654	0.133362
apex1	0.0621755	0.00892222	0.00693591	3.64606e-05	0.158712	0.0284931	3.30567e-06	0.280605	0.000803082	0.00841887	0.00144445	3.5241e-05	0.198514	0.000369844	0.00482414	0.01863	7.73824e-06	0.00974382	0.00195686	8.37645e-05	0.0331344	0.00171557	0.160093	0.00428092	1.37248e-05	0.0463961	0.00105358	6.04975e-06	0.0454454	0.00317181	0.00130597	0.00206071	0.0957536	0.00584165	0.00444191	0.000257827	0.00163399	0.0345308	0.000159258	0.0193027	0.000462751	0.0460344	0.00413971	0.0306881	1.75835e-05	0.0474845	0.000575497	0.0145435	0.0881877
junb	7.95983e-05	9.25417e-05	0.000193616	6.82734e-08	0.00626747	3.08455e-05	1.29501e-05	4.4986e-05	0.00143709	0.037818	0.00312937	0.000851448	0.0342286	0.000736765	0.0204236	3.16066e-05	1.66458e-05	0.0238308	4.87811e-05	4.6665e-05	0.0292542	0.00378589	0.000950091	2.00705e-06	0.000107675	0.0302899	7.03283e-06	0.000305802	0.000899762	0.00664503	3.6311e-07	0.0170908	0.028857	0.000208546	2.39707e-06	0.000861135	0.00782051	0.00959563	0.000446469	0.0151311	0.00629724	0.00689654	0.00782167	0.0203679	2.22181e-06	0.0376509	0.000666198	0.000230344	0.0995046
tef	0.000613367	0.000275807	0.00484148	0.000679465	0.0207729	0.00731754	0.00868826	0.0072904	0.097942	0.072846	0.363544	0.136832	0.275575	0.0795691	0.315856	0.0030089	0.0673282	0.0368707	0.000319217	0.000169806	0.202679	0.246343	0.13132	0.000121758	0.00522798	0.421725	0.0182866	0.260276	0.0433805	0.0227898	0.000308075	0.0526125	0.30736	0.14066	0.00022374	0.296358	0.225212	0.0177408	0.200073	0.0255279	0.0104008	0.0746791	0.229055	0.0178421	4.65284e-06	0.734721	0.433976	0.000585048	0.0155718
htatip2	0.00146061	0.000178058	0.0106331	0.000380209	0.139516	0.00914395	0.0147521	0.0168648	0.022926	0.31843	0.324902	0.0033646	0.211599	0.00202707	0.00788335	0.0135506	0.0122317	0.00022967	0.000404006	0.00139688	0.221642	0.000564521	0.00338009	0.000162628	0.0414772	0.106292	0.231694	0.00731105	0.0790515	0.0901559	0.00080197	0.187547	0.346518	0.00670566	0.000533984	0.0488968	0.0521406	0.428102	0.0265088	0.000497985	0.00021252	0.00403033	0.0108029	0.197303	0.000803053	0.0208043	0.075887	0.000225167	0.070395
ivns1abp	0.00293492	0.0012265	0.277611	0.0336686	0.0993787	0.00984034	0.0610561	0.631341	0.10458	0.0880718	0.262902	0.0712365	0.139844	0.00868755	0.157321	0.060895	0.364163	0.0390083	0.0339174	4.29397e-06	0.0585269	0.079238	0.538403	0.0105085	0.0155597	0.188481	0.00275736	0.0693499	0.0767627	0.0260976	0.0243215	0.0149716	0.306173	0.197834	0.00610866	0.0846504	0.0979773	0.123105	0.33157	0.00894195	0.000370646	0.0614022	0.133696	0.0151327	9.14942e-05	0.209241	0.549387	0.0418055	0.211237
srsf3	8.81407e-06	1.21069e-05	0.000422985	1.97359e-07	0.000203416	7.11838e-06	1.09673e-05	2.66417e-05	0.000111306	0.00582284	6.78456e-05	7.68509e-06	0.00222003	0.000160677	0.00307223	4.47625e-05	2.40778e-05	0.00412326	2.15985e-06	4.06191e-05	0.000718222	0.000340721	8.37119e-05	1.20331e-06	2.99201e-06	0.000785217	7.11878e-06	9.17989e-05	0.000499021	0.00143531	5.26474e-07	0.00150098	0.0138534	9.87795e-05	4.50828e-07	0.000272757	0.0168309	4.82486e-05	0.000132749	0.00218155	0.000521763	0.00174076	0.000232785	0.000368179	2.32856e-06	0.000321691	0.000440928	4.62151e-05	0.0156254
zbtb7a	0.00168167	0.00083517	0.00618751	1.54288e-05	0.0489259	0.00754919	0.000242632	0.23784	0.00513084	0.0151339	0.283694	0.00135038	0.733335	0.00807828	0.0451992	0.00792858	0.000341141	0.163764	0.000384048	0.000297202	0.0407799	0.0193779	0.0135573	0.00036426	0.00134249	0.207296	0.00393018	0.000961842	0.0325573	0.00132734	7.74279e-06	0.0139669	0.166687	0.0415495	8.30941e-05	0.0030146	0.0179993	0.0817755	0.000907331	0.13703	0.0110944	0.0492572	0.0926638	0.00907551	2.88818e-05	0.195945	0.00171584	0.000523297	0.28252
hdac2	0.00353497	0.0394606	0.0347504	2.10222e-05	0.210459	0.0131398	0.173277	0.751794	0.0759859	0.460486	0.0170849	0.302413	0.275576	0.00939024	0.150055	0.088567	0.429959	0.155628	0.00119073	2.02326e-05	0.520048	0.436103	0.512932	0.0155393	0.00178722	0.234047	0.000439713	0.176	0.206978	0.488618	0.000200772	0.274487	0.251502	0.182204	7.56081e-05	0.515142	0.227137	0.114418	0.639244	0.0339457	0.00133711	0.134492	0.0588984	0.180636	0.000125592	0.402094	0.736415	0.0298182	0.232425
nfia	0.02849	0.0017614	0.122158	0.00833293	0.0127958	0.216156	0.00155731	0.0342507	0.00642684	0.00901817	0.223634	0.0120554	0.193911	0.0284907	0.173923	0.00170139	0.0125546	0.0453179	0.00296065	0.000390069	0.00304975	0.0329328	0.439076	0.00893404	0.00221052	0.504715	0.237563	0.0322662	0.00768189	0.000224369	0.105489	0.000566855	0.0456531	0.0191901	0.0405923	0.0693299	0.00410282	0.0291429	0.0209777	0.00829955	0.00801371	0.0183939	0.0589699	0.030007	2.73902e-05	0.175669	0.0183931	0.299809	0.845738
srsf5	0.000117998	1.15286e-05	1.85355e-06	1.1899e-06	0.000174099	1.98464e-06	2.61691e-05	1.35838e-05	0.000391816	4.90727e-05	0.00024097	0.000178067	0.00401536	0.00068396	0.00108552	4.77937e-06	5.20474e-05	0.00422882	4.81483e-05	9.82075e-06	3.57469e-05	0.00362204	0.000319361	9.3372e-06	0.000225677	0.00689043	1.05129e-06	6.6549e-05	0.00227455	2.83588e-06	6.3092e-07	1.04399e-05	0.0018221	0.000420896	1.7296e-06	0.000215618	0.00320602	5.06239e-05	4.72487e-05	0.00155949	0.00178199	0.00427037	0.000686719	1.10547e-05	1.48766e-06	0.0305977	0.000635229	5.56547e-05	0.0135404
klf9	0.00244985	0.00212533	1.83596e-05	3.33192e-05	0.00326	0.000646828	0.00562558	0.0740367	0.00263503	0.00307854	0.000458146	0.00120961	0.0269527	0.00749979	0.0861168	0.0344403	0.00172451	0.0133921	1.26797e-06	0.000398683	0.000293512	0.00090312	0.00630302	0.000496643	0.000265571	0.188745	0.00113505	0.00235557	0.102185	0.000305339	8.33858e-05	0.000312039	0.111818	0.00674705	1.04017e-05	0.00222236	0.0125922	0.0014994	0.00128379	0.0109347	3.01873e-05	0.0136674	0.0089387	0.00127531	0.00430076	0.00572326	0.0180737	2.29363e-05	0.0215477
hnrnpab	0.00415568	0.00331623	0.104913	3.76637e-05	0.0891559	0.00838475	0.0265452	0.126774	0.00405173	0.122854	0.0290176	0.0913951	0.0231963	0.0143229	0.0134786	0.00150077	0.0582783	0.0259816	0.000776182	1.33115e-05	0.0132035	0.218649	0.0541443	0.000619932	0.00172227	0.109548	0.00202062	0.0178867	0.0391506	0.0330107	0.000136243	0.0453283	0.12916	0.0032775	0.000487317	0.25205	0.105966	0.0597271	0.21814	0.00877584	0.00177289	0.00357096	0.00819402	0.0125862	2.46425e-05	0.0675134	0.173412	0.01731	0.029163
ccnd1	0.00336068	0.0015477	0.000536252	0.000366684	0.00367768	0.00487336	1.62395e-05	0.079474	0.000954812	0.00010006	0.169794	0.00659378	0.269912	0.000113863	0.00903158	0.394447	4.54645e-05	0.000901915	0.0034548	0.000182896	0.000919846	0.00415737	0.180214	0.0078761	2.47043e-05	0.133452	0.0187924	8.79696e-06	0.0249351	2.0133e-05	0.00240876	2.10995e-05	0.000387217	0.000237532	0.000578174	0.000225202	3.97507e-05	0.00857776	0.000101086	0.000829731	8.31384e-05	7.94355e-05	0.00247116	0.00689575	0.000231084	0.0555558	0.000304819	0.00585583	0.0304281
ewsr1	8.89039e-05	0.000117351	0.00482841	3.4093e-07	0.00241785	8.92062e-05	0.00136061	0.000168755	0.0190285	0.0670238	0.00384744	0.00505921	0.0193795	0.00195988	0.045605	4.20523e-05	0.00410497	0.0379709	8.34155e-05	5.67266e-05	0.0178785	0.0124714	0.00254685	2.72633e-06	0.0015166	0.119	1.61233e-05	0.0411411	0.00551667	0.0170318	3.20861e-07	0.0149294	0.149046	0.00404642	1.26022e-06	0.0432813	0.334506	0.00744118	0.110073	0.017075	0.00604458	0.079847	0.0222289	0.0441801	1.18707e-05	0.0169156	0.0219561	8.69089e-05	0.0651162
med30	0.220519	0.0270761	0.0813729	2.04427e-05	0.183831	0.137795	0.000121312	0.213646	0.000196096	0.130511	0.000853917	0.000881952	0.208819	0.000163419	0.00194954	0.221384	0.00191625	0.0286951	0.0206401	0.000126643	0.104306	0.00201013	0.486248	0.0169025	6.07677e-05	0.037508	0.00100324	0.000142864	0.147667	0.156487	0.000254436	0.0901204	0.161581	0.0169002	9.69725e-05	0.00451755	0.00341918	0.0770825	0.00669973	0.0114881	5.70982e-05	0.0209795	0.00319141	0.02756	0.000785242	0.581656	0.0680683	0.0748151	0.00650438
med4	0.0587328	0.00265775	0.0968109	4.5906e-05	0.23104	0.0565316	0.000209187	0.690872	5.53359e-05	0.222129	0.00462807	6.73966e-05	0.809266	5.95072e-05	0.000368331	0.313522	0.00418642	0.00517959	0.0049218	1.19703e-05	0.35775	0.000684324	0.41212	0.429612	0.000140079	0.0156881	0.00445021	0.000782091	0.149892	0.371301	0.000141953	0.148349	0.171509	0.00170209	4.91384e-05	0.00257044	0.000121641	0.191552	0.018913	0.000664982	2.97495e-05	0.000219741	0.000176673	0.032474	0.00543968	0.0305809	0.11932	0.00886125	0.62722
nr4a1	0.160586	0.0339942	0.229297	0.000309551	0.198882	0.291169	0.000703395	0.586923	0.00217034	0.330906	0.0127061	0.00133295	0.249323	0.000308812	0.00187693	0.0822814	0.00387115	0.0928651	0.0965978	0.000176929	0.0662518	0.00978161	0.409179	0.026498	0.000283235	0.0217256	0.00965231	0.00230741	0.145655	0.312399	0.000115015	0.0204694	0.281792	0.00950054	8.60975e-05	0.00464404	0.00303183	0.108685	0.0450197	0.0148142	3.04906e-05	0.0126799	0.0108468	0.0359013	0.0020301	0.195287	0.103944	0.0155423	0.051353
sox4	0.0109267	0.010472	0.14669	2.04657e-05	0.0333938	0.0114263	5.83624e-05	0.11634	9.84468e-05	0.138854	0.00187582	0.000166309	0.0199065	3.72928e-05	0.00135223	0.00315545	0.0011981	0.0174019	0.00294101	6.88044e-05	0.00311641	0.000550273	0.0698174	0.000413161	0.000108721	0.0731131	0.000115182	0.00552091	0.0296096	0.0186571	0.000114093	0.00651973	0.129482	0.000123721	3.51961e-05	0.00208264	0.00639966	0.00627447	0.133501	0.000870134	0.000192708	0.000546085	0.000757062	0.00868541	4.33487e-05	0.0087488	0.0291595	0.00236321	0.0371764
tgif1	0.0150603	0.000285041	0.0267835	0.0604198	0.000905435	0.160712	0.00380993	0.209893	0.227387	0.00139209	0.304816	0.000147974	0.243243	0.00012088	0.118032	0.32429	0.00935342	0.166435	0.0658093	0.000508272	0.000272498	0.0023667	0.150449	0.488486	0.0156383	0.211037	0.0408321	0.00387561	0.00629278	0.000410912	0.145759	9.83661e-05	0.0727204	0.0154753	0.0724037	6.26182e-05	0.0087849	0.000184847	0.0013575	0.0229935	2.04147e-05	0.0152313	0.127601	7.46945e-05	0.000244765	0.0182622	0.00345296	0.078345	0.581293
gtf3c4	0.00176559	0.00122008	0.00660079	3.39295e-05	0.0133113	0.0287796	0.00314546	0.111496	0.157827	0.270822	0.247676	0.00523749	0.538617	0.0063032	0.21021	0.00120622	0.0466834	0.0545773	0.000945894	0.000302532	0.156554	0.017693	0.0876073	0.000195378	0.0107867	0.150703	0.00449922	0.245379	0.0478711	0.189125	5.00798e-05	0.202689	0.468078	0.0746001	0.000186628	0.094555	0.401806	0.0276328	0.16069	0.0284357	0.00522293	0.109169	0.284747	0.0513697	0.00239805	0.0858948	0.572967	0.000183855	0.0715568
hdgf	0.00279103	0.000557396	0.0319761	2.18824e-06	0.00566501	0.00030715	3.40874e-05	0.0189537	0.00061676	0.0185317	0.00113528	8.20003e-05	0.00232749	3.76037e-05	0.000871826	0.00184383	0.000232589	0.00804057	4.32882e-05	1.5851e-05	0.00181711	0.000208871	0.00882256	5.14733e-05	9.80016e-06	0.00106872	0.000762191	0.000485966	0.00582311	0.00297503	5.86208e-06	0.00217761	0.0468903	0.00015288	1.93198e-05	0.00136284	0.0466187	0.00285941	0.0181032	0.00141733	0.000414028	0.0200138	0.000243465	0.00205825	7.18909e-06	0.0212674	0.00299064	0.0055014	0.00661318
sertad2	0.00489822	0.000415442	0.00234132	6.63359e-05	0.0158784	0.00164911	0.00131361	0.0127403	0.0259157	0.0168349	0.179232	0.0591688	0.0618493	0.0342944	0.129404	0.00493419	0.00351711	0.0720389	0.000324091	0.000374454	0.0397084	0.100864	0.323141	0.00115549	0.00410771	0.522775	0.182674	0.00699085	0.0158963	0.000729332	0.000466886	0.00870292	0.0782383	0.0157428	0.000104435	0.0538527	0.0521202	0.0509358	0.0190421	0.0184361	0.0515325	0.0740336	0.0774502	0.00767967	2.90523e-05	0.296942	0.0311157	0.010155	0.312341
mecp2	0.00357387	0.00643031	0.00267689	0.000377731	0.130561	0.00883036	0.0429755	0.0186334	0.042572	0.200682	0.365625	0.330886	0.177875	0.0476801	0.114896	0.00466724	0.0352859	0.17596	0.00240211	0.000569385	0.160741	0.351417	0.590913	0.00104507	0.0234534	0.791596	0.210483	0.112388	0.0355971	0.0240001	0.00461275	0.0196946	0.303724	0.029756	0.000643078	0.200647	0.21939	0.108465	0.0615811	0.0263859	0.120682	0.124225	0.20256	0.07928	2.1223e-06	0.437303	0.200853	0.0288623	0.575839
tle3	0.00236051	0.00569009	0.119814	5.77039e-06	0.0166086	0.00486918	0.0363879	0.180312	0.173325	0.434387	0.161508	0.0451347	0.493344	0.030083	0.264742	0.0265072	0.0533177	0.4416	0.00713332	0.000548448	0.233998	0.0517572	0.183125	0.00310205	0.0127465	0.176829	0.00304039	0.445536	0.142955	0.173777	2.81723e-05	0.233166	0.603298	0.150256	3.31633e-05	0.218288	0.488833	0.150137	0.407126	0.293882	0.0177165	0.193401	0.190642	0.0232108	0.000319416	0.1424	0.49937	0.000983564	0.250237
phtf1	0.000662565	0.000343651	0.0612148	1.03259e-06	0.00307714	0.000690503	0.000393369	0.0137381	0.00655829	0.0838239	0.0995405	0.0148428	0.30183	0.00724096	0.0769283	0.00368923	0.000540753	0.0911305	0.0146874	5.67992e-05	0.0917935	0.0380764	0.00698111	3.85937e-05	0.000256696	0.208612	0.000630773	0.0143861	0.0150913	0.00607701	2.02363e-06	0.0430116	0.137731	0.00869369	5.97818e-06	0.00210545	0.0188802	0.040642	0.0217009	0.208221	0.0244193	0.187516	0.0915942	0.0109452	2.59212e-06	0.0772427	0.00347434	8.74958e-05	0.209592
gfi1	0.0153269	0.0181711	0.154067	8.89779e-06	0.0174793	0.0673152	0.0196345	0.0312718	0.0376519	0.466792	0.0689239	0.208032	0.113148	0.189346	0.124145	0.00411606	0.0885384	0.882528	0.0203692	0.00173883	0.142285	0.390547	0.149962	0.0114331	0.0450578	0.908407	0.00160522	0.165409	0.176504	0.0275507	2.06783e-05	0.0662721	0.773952	0.0371808	8.18416e-06	0.317762	0.633561	0.13361	0.362516	0.525446	0.00965609	0.193745	0.758664	0.254803	0.00172633	0.234342	0.429848	0.00486186	0.345446
ruvbl2	0.00128731	0.00178368	0.0587576	9.68141e-07	0.0236543	0.00214937	0.000707937	0.135732	0.0174482	0.022225	0.0263383	0.0247188	0.894591	0.00502419	0.090211	0.0231029	0.00141688	0.635168	0.00061027	0.000136876	0.0395828	0.046652	0.0207458	0.000226603	0.00134119	0.213166	0.000350455	0.00767265	0.0590313	0.0038581	5.63341e-06	0.03001	0.170421	0.00637576	5.21414e-06	0.00820874	0.0700901	0.0680259	0.0178882	0.36369	0.00201126	0.131901	0.306136	0.00810579	7.18623e-05	0.532152	0.00708779	0.000101437	0.349074
blzf1	0.00588279	0.000711131	0.0585115	4.6017e-06	0.0143231	0.00312365	0.000435346	0.0498322	0.00419977	0.0505997	0.226031	0.00372474	0.562833	0.00307664	0.0141802	0.00468797	0.000982262	0.0231381	0.00320977	0.000365848	0.0982921	0.00677358	0.0216801	0.000102857	0.000282364	0.168841	0.00461017	0.00321605	0.0253416	0.0235116	1.45629e-05	0.0379105	0.19225	0.00972138	5.54436e-05	0.00347939	0.0125334	0.0519684	0.00516735	0.0201438	0.00743433	0.0162688	0.0544502	0.0994071	3.72e-06	0.16039	0.00899319	0.000453746	0.0556588
khdrbs1	0.088301	0.00744506	0.0797791	0.0016664	0.237104	0.262966	4.58929e-05	0.713958	0.00120871	0.0111218	0.0240972	3.83704e-05	0.33813	0.000101738	0.0058456	0.0517193	0.000129962	0.0044766	0.0269411	5.28055e-06	0.0397448	0.000288123	0.348581	0.0292455	4.10176e-05	0.0398464	0.0555419	2.75581e-05	0.0358053	0.0102765	0.014126	0.00594084	0.14037	0.00077694	0.0414354	0.000416958	0.00040721	0.0900134	0.000462211	0.0194255	0.000150838	0.0113927	0.0473883	0.0182953	7.22131e-06	0.225808	0.00326406	0.179745	0.164108
chd4	0.00018795	0.000244638	0.0354323	1.01343e-06	0.022969	0.0017477	0.000170288	0.00133135	0.00311658	0.0644856	0.147156	0.00149496	0.219668	0.00340987	0.0245161	0.000113123	0.000100272	0.184744	0.00038438	0.000180751	0.0479536	0.0113419	0.00778401	1.75441e-05	0.000699209	0.181847	0.00171951	0.00720927	0.0132674	0.00696076	5.93492e-06	0.0201881	0.0922913	0.00309759	3.33478e-06	0.00232888	0.0105212	0.0250087	0.00989225	0.0647898	0.0552983	0.0399964	0.0246367	0.0375114	1.56519e-06	0.148817	0.00174021	0.000366271	0.08487
prox1	0.0275395	0.000903737	0.0246512	0.0524873	0.158669	0.0249921	0.0545058	0.189813	0.00749712	0.0619147	0.211706	0.0697538	0.296908	0.00578784	0.0308434	0.374278	0.0946973	0.00116508	0.00795961	0.00036265	0.226485	0.134667	0.796802	0.00649796	0.00380693	0.315454	0.0239524	0.065758	0.0278066	0.0981387	0.0500993	0.137597	0.102661	0.0985227	0.0134429	0.214483	0.0310016	0.0611596	0.153279	0.00170088	0.00140223	0.0146473	0.0413715	0.050302	0.000934308	0.377963	0.518657	0.146925	0.0497746
sin3b	0.170621	0.0158348	0.26865	0.00168642	0.0627301	0.0670073	0.00025216	0.348115	0.00365708	0.255427	0.00258305	0.00069761	0.00546242	0.000783168	0.00296096	0.0216624	0.00533552	0.00456995	0.0392066	0.000496824	0.0474443	0.00612527	0.553612	0.0148201	0.000969932	0.0942045	0.00242321	0.00417416	0.151545	0.0522861	0.00873146	0.0233062	0.329168	0.02221	0.00231005	0.0679182	0.0472641	0.261135	0.303243	0.00603952	0.000162368	0.00815116	0.00862777	0.0718897	0.000523602	0.252381	0.046189	0.104523	0.0136303
nfic	0.00341855	0.00561633	0.168498	5.74261e-05	0.013383	0.00541467	0.0335417	0.0872835	0.10756	0.297109	0.116647	0.0648931	0.587903	0.0270251	0.40324	0.00149416	0.0609717	0.586875	0.00564799	0.000757384	0.213989	0.0842172	0.225907	9.21186e-05	0.0207496	0.532755	0.00854036	0.353016	0.135738	0.115881	0.000346209	0.221776	0.698645	0.137524	0.000178336	0.151949	0.44519	0.0872783	0.358119	0.305907	0.0333905	0.281505	0.397534	0.0536513	0.000980261	0.315376	0.72765	0.00133853	0.230716
ddx5	9.66024e-06	4.81466e-05	8.11448e-05	0.000448362	0.000514246	6.06105e-05	0.00137932	6.39885e-06	0.00591407	0.00102063	0.0207876	0.0136904	0.00146198	0.00227009	0.0144567	1.24021e-05	0.0010911	0.0109018	1.732e-05	5.79718e-05	0.000397486	0.0753501	0.000318524	1.96582e-06	0.000612241	0.00178881	0.000112915	0.0217749	0.00189109	8.73799e-05	0.000112377	0.000746933	0.0512473	0.00158349	8.51374e-05	0.00708298	0.238594	0.000574756	0.00934704	0.00100362	0.000421425	0.0107275	0.00214464	0.0163214	7.86554e-06	0.00258659	0.0176663	1.85958e-05	0.00196168
cebpg	0.102842	0.0155634	0.173833	0.00838598	0.198041	0.399845	0.00404447	0.673664	0.0279963	0.035695	0.266093	0.0628567	0.167042	0.032854	0.066046	0.218154	0.0418431	0.0931311	0.0602997	0.00101662	0.0482822	0.173097	0.550138	0.0320978	0.0039371	0.222667	0.0024135	0.00663381	0.162652	0.0764819	0.0471949	0.0191188	0.234459	0.02416	0.00845955	0.0424021	0.00503998	0.204838	0.0525762	0.174346	0.00023741	0.025468	0.244321	0.0541565	1.44096e-05	0.587561	0.0596823	0.080224	0.0146648
hist1h1c	0.0108462	0.003421	0.00526217	0.00521952	0.000750597	0.0182341	0.00942169	0.324096	0.00186647	0.000516122	0.402011	0.00010372	0.411878	0.00637081	0.003281	0.0304853	0.00135567	0.0121637	0.000200387	0.0016839	0.00010565	3.47936e-05	0.0421856	0.00322243	0.00766159	0.176083	0.454877	0.000288474	0.0430221	0.000606079	0.00554147	0.000811133	0.0293584	0.00576156	0.00205387	0.000281313	0.000189834	0.0332791	0.00041676	0.00217092	9.88448e-06	0.00142048	0.0408998	0.000673644	2.26357e-05	0.0351307	0.00657803	0.000875443	0.271949
tbpl1	0.0831058	0.00825208	0.0901225	0.00243162	0.0108333	0.0861663	0.000216676	0.112169	0.00650738	0.000518843	0.359278	0.0308549	0.203592	0.00137061	0.0377868	0.0708163	0.000482992	0.173168	0.0108278	2.3915e-05	0.00954236	0.02885	0.511307	0.00636544	0.000457976	0.263297	0.131755	0.000959275	0.0529617	0.000170559	0.0125292	3.79275e-05	0.0711315	0.165917	0.00317666	0.0022265	0.00144295	0.210989	0.00181711	0.0225424	4.51272e-05	0.0153469	0.0776931	0.081988	0.000126348	0.293948	0.00859325	0.396793	0.283292
fiz1	0.00353062	0.00572176	0.0119901	0.000309114	0.0201526	0.0396061	1.87545e-05	0.78542	0.000179416	9.14524e-05	0.109045	0.000136326	0.250631	4.96839e-05	0.00062526	0.191165	3.21933e-05	0.00929249	0.00251979	2.35448e-05	0.00290164	0.000205028	0.193571	0.129364	2.55865e-06	0.00137831	0.0779855	1.98706e-06	0.124935	7.86925e-05	0.00331118	1.82041e-05	0.00213718	0.00123901	0.0156786	1.105e-05	3.41459e-05	0.0550932	1.48347e-05	0.0101245	4.61826e-06	0.00191238	0.0152168	0.00417668	0.000104844	0.0814421	9.09818e-05	0.0349764	0.561991
rnf14	0.00786646	0.00112085	0.00113716	0.000250098	0.137267	0.00259052	0.0071909	0.00997974	0.0386193	0.0518666	0.400349	0.0915857	0.332434	0.113837	0.102802	0.0059677	0.00741916	0.207702	0.000136466	0.00156374	0.0787477	0.31027	0.227807	0.000503122	0.0237757	0.64889	0.139856	0.0214368	0.0449168	0.0296404	0.00130186	0.0157208	0.149214	0.0287222	0.000260723	0.135618	0.181734	0.0375824	0.0392473	0.0680545	0.0618723	0.0409054	0.163831	0.0224678	8.35339e-05	0.646641	0.074353	0.0133096	0.161938
dpf2	0.00683131	0.00916719	0.0118318	0.00125416	0.0689316	0.0144154	6.09588e-05	0.580695	0.00211446	0.00485123	0.213813	0.0119187	0.191092	0.00714826	0.0365597	0.103776	0.000569093	0.1437	0.0022091	6.05166e-06	0.00165177	0.0641645	0.244507	0.00325026	3.29693e-05	0.154866	0.0491157	7.72999e-05	0.086232	0.000783953	0.00534901	0.00132427	0.0884026	0.00065395	0.0101134	0.0131908	0.00793753	0.0275621	0.000488567	0.0149472	7.97651e-05	0.00281164	0.116928	0.00439695	4.86312e-05	0.219723	0.000615048	0.0574336	0.0812929
xbp1	0.402563	0.489411	0.602723	0.78065	0.434256	0.738815	0.861483	0.310422	0.639537	0.732418	0.458825	0.8149	0.116103	0.458813	0.453288	0.035025	0.911603	0.165225	0.400965	3.87201e-05	0.740936	0.631862	0.567706	0.240447	0.468404	0.669167	0.13783	0.526514	0.555844	0.548508	0.783997	0.890268	0.743936	0.649932	0.563251	0.820792	0.22761	0.82389	0.690502	0.406097	0.00107689	0.157488	0.549419	0.884569	0.00724567	0.621426	0.762726	0.390968	0.223783
dlx5	0.00746623	6.15488e-05	0.00540278	7.5337e-05	0.025061	0.02141	1.93161e-05	0.0214715	2.86642e-05	0.00683867	0.0692623	6.80964e-06	0.103539	1.05526e-05	1.73598e-05	0.274162	7.80446e-05	5.65291e-05	0.000915094	0.00108472	0.0464409	1.17532e-05	0.0640444	0.000543968	4.69107e-05	0.000244923	0.0360408	0.000191522	0.00286162	0.0368981	0.000139899	0.00157889	0.00873437	5.42346e-05	3.88373e-05	7.1545e-05	3.89243e-05	0.00539532	0.000873218	1.72638e-05	8.13421e-07	3.47508e-05	4.85072e-06	0.0126445	0.00438093	0.00202571	0.0110016	5.85169e-05	0.00123679
cnot6l	0.000103976	0.000471782	0.00778281	0.00445689	0.0250547	0.00209237	0.058082	0.0069347	0.014948	0.152408	0.117595	0.00921623	0.0928075	0.0081122	0.141473	0.00484987	0.0513026	0.0505276	0.000705338	0.000103066	0.0652374	0.0440083	0.193189	0.000255014	0.0114138	0.393564	0.0772439	0.203015	0.0463221	0.0566431	0.00276714	0.0102986	0.186244	0.0199566	0.00473232	0.187059	0.289898	0.284893	0.226241	0.00278713	0.000976628	0.019027	0.0570985	0.0249803	0.000107448	0.0400603	0.202281	0.00198604	0.380752
sertad3	0.000713738	0.00031326	0.0186461	4.93554e-06	0.0411419	0.00558358	0.000400622	0.0320205	0.0126124	0.0683378	0.217627	0.0111385	0.608334	0.0146146	0.0505601	0.00639292	0.000809547	0.110762	0.000472347	8.61244e-05	0.0863612	0.0302996	0.0365623	9.65862e-05	0.00067497	0.22144	0.00476558	0.00485721	0.0489343	0.0142702	1.61136e-05	0.0366604	0.270837	0.00640069	9.22523e-05	0.00490282	0.0250997	0.084282	0.0101674	0.10952	0.00323883	0.0136657	0.0482417	0.0267353	2.39649e-06	0.331978	0.0114708	4.14968e-05	0.0672981
zfand3	0.0969747	0.0952325	0.186938	0.010825	0.139316	0.195882	0.031785	0.76915	0.0418447	0.286413	0.514291	0.262916	0.306437	0.0272789	0.175068	0.256154	0.0572777	0.154453	0.137667	0.000264719	0.309354	0.160951	0.702713	0.0103536	0.0174762	0.308893	0.306078	0.000880999	0.179721	0.169439	0.0339932	0.439215	0.267417	0.098381	0.0466389	0.280003	0.0699667	0.295827	0.017975	0.142684	0.000314337	0.176119	0.226131	0.322181	0.000403564	0.289649	0.164	0.241083	0.281067
klf6	0.049118	0.000110812	0.108391	0.00986735	0.139641	0.143461	0.00422803	0.697382	0.00345475	0.00439066	0.036729	3.86981e-05	0.648778	0.00144308	0.00585873	0.310197	0.00540649	0.00889516	0.0905172	1.41908e-05	0.000538496	0.00164993	0.431861	0.318096	0.00928518	0.237445	0.0122874	0.00137706	0.00368597	0.00535461	0.0176878	0.00178923	0.0466664	0.00192689	0.00750257	0.000970082	0.000793747	0.000105942	0.0403421	0.0142526	0.000131881	0.00297975	0.0357063	5.97021e-05	0.0319001	0.41599	0.0530865	0.196694	0.308375
mkx	0.000343944	6.31299e-06	0.000824874	4.01721e-06	0.000284306	0.00117078	1.47042e-05	0.000650019	1.55255e-05	0.00481685	1.97624e-05	3.51755e-06	0.00153187	4.30776e-06	2.24831e-05	0.18046	1.52027e-05	9.02603e-06	8.47885e-05	0.00765102	0.00162481	1.57018e-06	0.000220931	3.99282e-05	7.0793e-05	7.2068e-05	0.000205653	2.59135e-05	2.14639e-05	0.00178667	4.50672e-06	0.0023901	0.00275376	4.0893e-05	3.80849e-06	1.64291e-05	1.79828e-05	0.000806826	2.476e-05	1.26561e-06	1.57437e-05	3.75197e-06	5.3405e-06	0.00328512	0.00442136	1.52775e-05	2.45261e-05	3.36492e-06	0.000131419
zfpm2	0.000304207	5.70619e-06	0.000801746	3.81583e-06	0.000221635	0.0019362	1.46422e-05	0.000657787	1.69809e-05	0.00197047	1.57931e-05	2.62577e-06	0.000719692	1.84219e-06	2.15717e-05	0.167126	1.5727e-05	5.42302e-06	8.86902e-05	0.00614533	0.00158822	1.36762e-06	0.000213185	2.72333e-05	7.6723e-05	4.63567e-05	0.000132786	2.7433e-05	1.96883e-05	0.00133435	5.02484e-06	0.00206724	0.00220984	2.58126e-05	3.83792e-06	1.51418e-05	1.79208e-05	0.000622175	2.46321e-05	1.21859e-06	1.80426e-05	3.71576e-06	5.06873e-06	0.00285264	0.00446794	1.5829e-05	2.68884e-05	3.31166e-06	8.85025e-07
barhl1	0.000226623	0.000629473	0.0156796	3.09645e-06	0.00399229	0.000438857	0.00385628	0.000805543	0.0651242	0.0845748	0.027584	0.00709196	0.00977216	0.0186882	0.142124	0.000299327	0.00996533	0.246513	0.00115034	0.000114874	0.00592177	0.0700137	0.0694024	4.95061e-05	0.00499013	0.219365	2.54507e-05	0.126511	0.011956	0.00476077	6.31267e-06	0.0370789	0.652141	0.0475917	5.87961e-06	0.0498774	0.453931	0.0137406	0.204106	0.0694269	0.0189458	0.21847	0.23782	0.0663607	0.000957886	0.443974	0.314757	0.00325109	0.271929
ddx54	0.210274	0.055922	0.241256	0.000264884	0.221294	0.219903	0.0012976	0.262718	0.00508572	0.203741	0.0046917	0.00317269	0.205031	0.00123723	0.019261	0.158991	0.00505849	0.020284	0.0352005	0.000310611	0.190377	0.0167334	0.498395	0.0392564	0.000291399	0.112908	0.00240526	0.00381926	0.174333	0.0775406	0.000983989	0.0272138	0.425878	0.0478162	0.000351141	0.00412851	0.00172824	0.193949	0.0391038	0.0123219	5.75377e-05	0.00846558	0.0185122	0.0887183	0.000660577	0.741748	0.270677	0.0759854	0.0346819
snrpb	1.90007e-05	2.52181e-05	0.000386617	6.12566e-08	0.000126746	4.03317e-06	5.12924e-05	2.2341e-05	0.000519968	0.00734499	0.0021801	0.000206189	0.00244804	0.000568444	0.0075684	1.32391e-05	0.000230967	0.0500719	6.80475e-06	8.50859e-05	0.00143581	0.00106512	0.000216497	1.06667e-06	3.20984e-05	0.00181803	4.00241e-06	0.000423537	0.0010382	0.000292486	5.08362e-07	0.00265963	0.00919827	0.0036646	1.79053e-06	0.00106467	0.0289472	0.000341441	0.000632277	0.0584195	0.00149008	0.0102944	0.00623896	0.000153221	9.63555e-07	0.00336626	0.000201811	1.28262e-05	0.00331045
nono	0.000141046	0.0348457	0.0037774	0.000197085	0.0410043	0.0112378	0.010338	0.57805	0.00375506	0.0710698	0.0583342	0.0738867	0.136278	0.0490338	0.0197548	0.04875	0.0112092	0.0554428	0.000792146	1.72441e-05	0.0570681	0.12334	0.153487	0.00744757	0.00293773	0.172021	0.0256593	0.000582934	0.0303587	0.0378562	0.00056872	0.0319254	0.26837	0.00658951	0.000166271	0.104194	0.0835059	0.199448	0.0360567	0.0583558	0.000212235	0.0679046	0.172411	0.201648	1.94214e-06	0.21297	0.0312499	0.00377446	0.290963
smarcc2	0.00439572	0.00563831	0.00220756	0.00139246	0.0114054	0.134068	0.00915814	0.159071	0.0137352	0.00289437	0.218337	0.00259709	0.451983	0.0270106	0.164916	0.00365447	0.00107827	0.103797	0.00201549	0.00212505	0.000836813	0.0178369	0.488857	0.0115906	0.0097193	0.433163	0.155842	0.00157784	0.0194761	0.00210899	0.00379619	0.000606203	0.0537972	0.0147002	0.000846283	0.00177551	0.00991575	0.0207638	0.00546354	0.0203594	0.0561853	0.0406206	0.191488	0.000971192	0.000158848	0.508958	0.0486237	0.0157787	0.710398
satb1	0.000764114	0.00301623	0.0826023	2.82757e-06	0.0200455	0.00064162	0.0290228	0.0783305	0.0313349	0.469757	0.0254388	0.0258806	0.511401	0.00327809	0.165699	0.0226144	0.0142192	0.218733	0.00336993	0.00012164	0.185357	0.0515053	0.0518853	0.00345812	0.00162145	0.106764	0.00157119	0.117601	0.200478	0.145079	6.15878e-06	0.193754	0.595127	0.0217096	2.08913e-05	0.0672568	0.328342	0.0344968	0.12692	0.187636	0.00581812	0.0475043	0.141569	0.0135964	4.71132e-05	0.0952038	0.0903456	0.000451217	0.514973
rala	0.00125764	0.00109036	0.0122152	7.47445e-05	0.0113862	0.0191085	0.000361523	0.0102629	0.031774	0.0453555	0.0313134	0.173483	0.181261	0.0365272	0.119062	0.000251392	0.00102554	0.159965	0.000547358	0.000175316	0.0352433	0.208669	0.0275601	0.000188418	0.00160304	0.554468	0.00482235	0.00427309	0.0422808	0.000431542	0.000163225	0.0156214	0.244906	0.0199953	0.00013914	0.120074	0.310857	0.0676116	0.0131554	0.00786928	0.035051	0.0559406	0.203308	0.0285791	1.90201e-06	0.143669	0.00452599	0.00125235	0.515696
srsf6	0.000233139	4.70267e-05	3.60058e-05	3.27646e-06	0.00130821	4.44345e-05	3.76974e-05	0.00149269	0.000226191	0.00554538	0.000914904	0.00167309	0.0124599	0.00370713	0.00298155	4.49482e-05	0.000218892	0.0127183	2.5618e-06	2.2476e-05	0.000368654	0.0126646	0.0105584	4.38271e-06	0.000152661	0.0467292	0.000267608	0.00129558	0.00742639	4.68515e-05	4.06226e-06	0.00113161	0.0135279	0.000594219	5.43453e-06	0.00377288	0.0359471	0.00291662	0.00264481	0.000701096	0.00329452	0.011896	0.00242112	0.00368889	2.4346e-07	0.020723	0.00504575	0.000172103	0.0411769
mphosph8	0.1628	0.00112511	0.126509	0.00589156	0.210625	0.36728	0.000715036	0.7597	0.0438431	0.00875908	0.00766405	0.00053039	0.484162	0.000605638	0.0761427	0.168909	0.000702324	0.0513921	0.104565	1.48762e-05	0.00497368	0.00256393	0.637464	0.0880636	0.000910834	0.0916962	0.00316167	0.000387332	0.0742618	0.000823959	0.00972396	0.000505666	0.175533	0.0625611	0.0218883	0.000257649	0.00374381	0.00770078	0.000912258	0.0587243	2.70251e-05	0.0155523	0.0180632	0.00116388	0.028222	0.504022	0.0794709	0.12302	0.340188
nfkbia	0.00033606	9.63994e-05	0.0350144	1.34867e-06	0.0230203	0.000676133	0.00506296	0.000254556	0.00435386	0.181507	0.00670139	0.0166734	0.0284308	0.00721589	0.0856214	0.000209544	0.00676903	0.0753076	0.0124468	8.93735e-05	0.0375043	0.0174241	0.0461497	7.84721e-05	0.0011981	0.124905	7.94385e-05	0.0271276	0.00598776	0.0399911	3.05357e-06	0.159069	0.358302	0.129768	3.60064e-05	0.0872032	0.283738	0.0546791	0.10538	0.0563043	0.0211263	0.1934	0.127763	0.10225	2.47358e-05	0.120917	0.04648	0.00255452	0.329747
ncoa1	0.000697847	0.000389752	0.0206245	4.86848e-05	0.00732768	0.0027534	0.00836424	0.0854356	0.0686328	0.0463749	0.166102	0.00522575	0.438317	0.00247156	0.0940518	0.00081396	0.0165515	0.00852345	0.0011444	0.000555699	0.219544	0.0329263	0.0116291	0.000474837	0.00697609	0.127085	0.0131867	0.0774756	0.0111724	0.0252723	0.000176719	0.164155	0.427028	0.00571675	8.74323e-05	0.0903652	0.106157	0.0529105	0.129805	0.00166521	0.00138129	0.0405267	0.0263703	0.0363692	0.000162481	0.161938	0.262244	5.94321e-05	0.155595
thra	0.00178833	0.00132986	0.117504	5.81318e-05	0.0186296	0.0102578	0.0641403	0.296749	0.119327	0.455006	0.0794575	0.0343938	0.781338	0.00555534	0.293014	0.0121643	0.096782	0.128481	0.00156788	0.000285576	0.291418	0.0101793	0.238677	0.00172624	0.00722996	0.161452	0.00408587	0.404312	0.0857435	0.161075	0.00144415	0.224506	0.523037	0.0599381	0.000505153	0.139556	0.268876	0.125243	0.306091	0.0591719	0.00629138	0.0492425	0.196431	0.0369283	0.000493986	0.129987	0.527289	0.00134566	0.526176
tfdp1	0.0029358	0.00035928	0.00198617	1.01643e-05	3.82308e-05	0.0338053	1.86212e-07	0.729871	2.22074e-05	6.64639e-05	0.0171512	0.000283422	0.574843	0.000108521	0.00441035	0.325987	1.47455e-06	0.00268267	0.000619644	9.94707e-05	0.000424091	4.50495e-05	0.401942	0.0495018	3.11777e-06	0.0379718	0.00144157	2.65413e-07	0.00267972	3.77283e-05	2.71222e-05	1.06516e-05	0.000976476	0.00153437	1.42751e-05	3.30642e-05	2.54738e-05	0.0419806	4.07973e-06	0.00437965	0.000117093	0.0156564	0.00190425	0.00973986	0.000655054	0.0130093	9.48404e-06	0.0022131	0.114189
akt1	0.0999373	0.018432	0.306455	0.00233273	0.169192	0.170594	0.00440834	0.862847	0.0041256	0.0710689	0.214147	0.00237538	0.559984	0.00200961	0.0245186	0.147696	0.0090707	0.12268	0.0300639	3.91305e-05	0.104801	0.00370175	0.428173	0.110609	0.00199366	0.120253	0.0265846	0.000918279	0.38145	0.150916	0.00151585	0.0249046	0.211574	0.00205897	0.00174668	0.004775	0.0139284	0.209919	0.0106139	0.00102721	5.2404e-05	0.0131068	0.0736684	0.0117424	0.000308308	0.255901	0.143592	0.0406222	0.308578
foxp1	0.000854259	0.0021932	0.0102474	1.36603e-06	0.0169348	0.00280559	0.000613948	0.0311308	0.00405875	0.0459542	0.0555005	0.0155234	0.193092	0.0157408	0.0745451	0.00478138	0.00041197	0.461801	0.00380677	0.000666814	0.0419552	0.0169095	0.0030662	0.00253046	0.000369346	0.242096	0.000603162	0.00257616	0.0494575	0.00310293	2.3486e-06	0.024049	0.0845969	0.00409734	6.52844e-06	0.00217588	0.0121798	0.0195994	0.00749517	0.209485	0.0037035	0.0595958	0.246664	0.00727513	1.24706e-06	0.278107	0.0017641	3.23192e-05	0.274523
mbd2	0.000798828	0.00245522	0.0271415	0.105202	0.0160795	0.00287099	0.0432725	0.181086	0.367173	0.24264	0.219763	0.180949	0.924557	0.0145624	0.415347	0.00542717	0.0848873	0.061788	0.000308456	0.000581502	0.178888	0.208806	0.333682	0.000530102	0.00520475	0.411585	0.0153969	0.230523	0.0815401	0.142538	0.100536	0.165531	0.577599	0.284641	0.00633576	0.241966	0.164066	0.189581	0.277657	0.0210537	0.00181536	0.210645	0.543119	0.0243803	0.000570661	0.239803	0.538929	0.00528828	0.205836
nfat5	0.000344476	0.00153625	0.0049895	2.45066e-06	0.0412202	0.00738622	0.000220546	0.170419	0.0184079	0.00796738	0.0846543	0.0187792	0.717129	0.0121287	0.173447	0.00665866	0.000287314	0.189762	0.000583086	0.000185224	0.0262417	0.040483	0.000845278	0.00127074	0.00112746	0.163202	0.00437178	0.00464249	0.163757	0.00225496	2.50291e-06	0.0091165	0.126346	0.00817017	5.82595e-06	0.00912718	0.0198441	0.12224	0.00495134	0.104684	0.00149696	0.0487812	0.189398	0.023109	1.89433e-05	0.17333	0.00299043	5.49794e-05	0.32336
gatad2a	0.000536856	0.00157263	0.0064243	0.000322755	0.0940041	0.00248696	0.00166612	0.000909702	0.0123368	0.0752459	0.21123	0.058855	0.348674	0.114463	0.110616	0.00221479	0.00787196	0.360591	0.000298078	0.000661513	0.091107	0.296469	0.0238445	0.000646209	0.00950241	0.546276	0.00500612	0.0113274	0.0298885	0.00367566	0.000207958	0.0487215	0.176044	0.00519996	0.000151569	0.0962093	0.135355	0.0338534	0.0509377	0.0639401	0.00178108	0.0117034	0.0769567	0.00885145	6.96976e-05	0.280063	0.0250046	0.000131827	0.21286
pou4f3	0.0383063	0.004684	0.056383	6.79506e-05	0.023641	0.00191648	1.27561e-05	0.0144948	0.00312072	0.011333	0.0138007	5.15137e-05	0.00191485	0.00179033	0.0021883	0.00233814	0.00011668	0.130589	0.056535	0.00485538	0.00279499	0.00597038	0.0496471	0.000358247	0.000589326	0.000724759	0.00841259	0.00127681	0.00679778	0.00250641	0.00244135	0.00167094	0.067381	0.000531121	0.00117024	0.00543018	0.055585	0.000500992	0.0293179	0.0507153	0.00173847	0.0278308	0.00375964	0.0063289	0.000281529	0.137326	0.0067026	0.048447	0.000447768
patz1	0.0764901	0.0133329	0.190553	1.49906e-05	0.11958	0.0639235	2.92983e-05	0.584465	6.24826e-05	0.0453299	0.00625846	0.000401643	0.124815	0.000482034	0.000698809	0.222235	0.000604487	0.0963522	0.0437081	8.9286e-05	0.13535	0.00209517	0.232785	0.0232358	1.18092e-05	0.0232981	0.00670675	5.29048e-05	0.16811	0.0113272	0.000340856	0.0117319	0.0379406	0.00171469	4.29738e-05	0.00125878	0.000132953	0.178291	0.00187334	0.00200298	4.19969e-05	0.00117141	0.00061518	0.072587	1.35976e-06	0.0337837	0.000483646	0.00879793	0.0753709
sub1	1.84925e-05	3.74776e-05	0.000269374	0.000166714	0.000189337	1.8043e-05	0.00215673	7.73041e-06	0.00562646	0.00304201	0.000500323	0.00459903	0.000893821	0.00311229	0.00394551	1.58541e-05	0.000959869	0.00495937	1.00235e-05	0.000107451	0.000177883	0.0338666	8.96268e-05	1.18737e-06	0.000263241	0.000609524	0.000151636	0.0840974	0.000354836	0.000570971	1.51611e-05	0.000126268	0.0362531	0.000343209	6.66954e-06	0.00109769	0.0466497	0.000134357	0.0204727	0.00608098	0.000283832	0.00152509	0.000640273	0.00244444	3.25071e-06	0.00307177	0.0910003	4.62162e-05	0.000839493
irx5	0.000242514	6.85033e-05	0.00195006	0.000165461	0.000216043	0.00279285	1.28135e-06	0.25937	8.54413e-05	0.000454281	0.133752	0.00295118	0.188669	8.37373e-06	0.00348376	0.0744743	2.44895e-05	1.34503e-05	0.000150654	4.56005e-05	0.0552588	0.000270103	0.779283	0.0122053	5.52241e-05	0.377486	0.0151844	5.7399e-07	0.000343995	0.00111008	0.00040217	5.63192e-05	0.00265075	0.0404369	6.5136e-05	0.000621284	5.64057e-06	0.360327	2.65104e-05	0.000279591	0.000178689	0.090569	0.00970277	0.0422879	2.16112e-05	0.00884997	0.00114761	0.0221084	0.24956
cbx6	0.000746561	0.000533514	0.0198157	2.51723e-05	0.0109956	0.0345356	0.000336551	0.11444	0.0263862	0.00408922	0.422385	0.00262118	0.39978	0.00113422	0.0333723	0.024333	0.000280142	0.0463072	0.00934307	9.50044e-05	0.00564336	0.00963708	0.0177588	0.000136176	0.000912767	0.177941	0.102708	0.00021894	0.026432	0.000687222	8.77567e-05	5.9194e-05	0.0365317	0.0141446	0.000198482	0.000274813	0.00998469	0.0071313	0.000499435	0.01968	0.000943475	0.0560275	0.108358	0.00703269	3.45023e-05	0.212179	0.0064999	0.000534159	0.434883
dek	6.71477e-05	0.000113778	0.000530441	1.43872e-06	0.0122859	0.000251317	3.2425e-05	0.0154238	0.00165832	0.00574438	0.00242171	0.000574886	0.278384	0.00376588	0.0482208	0.000275436	0.000385272	0.0679776	3.17052e-05	1.64193e-05	0.0194108	0.00613411	0.0177685	0.000499037	0.000114634	0.0649317	0.000444916	0.00081699	0.00844152	0.0025967	6.34487e-07	0.00387237	0.0233847	0.00432481	6.92739e-06	0.00213383	0.0102879	0.0237847	0.0024581	0.0144749	0.00393126	0.0434164	0.0400996	0.00920628	6.01533e-06	0.0366419	0.000164821	0.000149972	0.15652
rnps1	0.0456352	0.000455657	0.00417441	0.00457167	0.0140376	0.0610459	2.27572e-05	0.204459	0.00649387	0.000537363	0.00120336	2.11244e-06	0.203223	0.000218372	0.00669969	0.140622	1.92557e-05	0.0225447	0.010059	3.89075e-05	9.81705e-05	0.000773442	0.709104	0.00453408	0.00010164	0.0150561	0.00188371	3.66763e-05	0.021498	0.000148145	0.00453485	3.44042e-05	0.0173717	0.0167455	0.00437009	1.07321e-05	0.000600672	0.00479294	0.000331038	0.00268102	9.38842e-05	0.00403763	0.000919572	0.000171249	9.59771e-05	0.1759	0.00461326	0.0523952	0.0228639
smarcad1	0.0686659	0.0110493	0.180726	0.00101957	0.172233	0.0122283	0.138004	0.645746	0.00209418	0.106385	0.130046	0.112361	0.619668	0.0753046	0.107352	0.183725	0.240307	0.194971	0.0149975	7.28551e-05	0.253401	0.237396	0.275692	0.181394	0.00284233	0.199831	0.026256	0.0941775	0.0838359	0.140225	0.00225348	0.0856882	0.185111	0.0387336	0.00333009	0.272199	0.0597855	0.0737456	0.272017	0.00605484	9.53583e-05	0.00985593	0.0459762	0.0223857	1.7967e-05	0.0751712	0.187111	0.0937312	0.523709
pbx1	0.000243676	0.00019937	0.00324707	7.07625e-07	0.0016397	0.00074539	0.000119943	0.0138155	0.00721577	7.24845e-05	0.0540833	0.000917934	0.345322	0.000664546	0.028265	9.74671e-05	3.46463e-05	0.078342	0.000330474	6.1056e-05	0.000695937	0.00087492	0.00238958	2.6129e-05	5.99687e-05	0.19115	0.000227989	0.000241513	0.0156522	1.68964e-05	1.88674e-06	1.34893e-05	0.0164715	0.00998694	9.32286e-06	8.91613e-05	0.00566084	0.00412775	0.000140132	0.0140885	0.0262446	0.0246299	0.035781	0.00383481	9.03174e-06	0.0468843	0.000309585	0.000162948	0.21842
mdm2	0.261065	0.115467	0.204209	0.0133484	0.248238	0.588548	0.40862	0.467316	0.139168	0.4968	0.23938	0.450022	0.0742992	0.407067	0.18864	0.0457853	0.539624	0.18066	0.166566	0.000458714	0.140176	0.375271	0.443204	0.0401647	0.250908	0.595441	0.0204396	0.0496569	0.279365	0.190615	0.0370743	0.386615	0.596845	0.167979	0.0284563	0.610547	0.333711	0.31901	0.351712	0.0316927	0.00171391	0.090143	0.356649	0.185711	0.00316428	0.528854	0.528824	0.209392	0.142233
atf6	0.00139544	0.00181708	0.0563945	0.00801851	0.0158181	0.0666916	0.0159541	0.50667	0.110877	0.343828	0.344946	0.0739391	0.820181	0.0326418	0.367393	0.00613985	0.0556179	0.0412274	0.013925	0.000681557	0.260664	0.12069	0.725003	0.000337177	0.00554484	0.245197	0.199641	0.169858	0.103255	0.147199	0.0119058	0.309883	0.352112	0.107152	0.00528808	0.40391	0.166315	0.0474082	0.255164	0.0109918	0.13466	0.14706	0.203948	0.0220489	0.000106441	0.415833	0.395952	0.0110281	0.331031
lhx3	0.0013617	0.000365365	0.295459	0.000132608	0.00466838	0.00406637	0.066967	0.00242914	0.172837	0.108817	0.0165288	0.0316304	0.00611731	0.0125661	0.586248	0.000221259	0.109916	0.0883781	0.0791618	0.000229783	0.0142798	0.0681082	0.117163	4.22025e-05	0.0145732	0.227972	0.00010824	0.322069	0.0177997	0.0154495	0.000528622	0.0463992	0.700001	0.139084	0.000138243	0.314309	0.70528	0.0246086	0.37193	0.0896912	0.0952403	0.357147	0.524645	0.0410492	0.000503342	0.306417	0.456788	0.00908364	0.220385
taf13	0.00291496	0.00166513	0.025148	0.000914013	0.0563508	0.000921364	0.0266709	0.0521459	0.045415	0.257745	0.0241831	0.148218	0.732794	0.0403677	0.274934	0.00184165	0.0576173	0.0488834	0.000565724	3.33548e-05	0.0642033	0.182054	0.232691	0.000455988	0.00402965	0.262386	0.00110141	0.173665	0.056289	0.0224651	0.00104463	0.161421	0.413231	0.16563	0.000233106	0.218378	0.451713	0.0416003	0.230512	0.0315586	0.130481	0.0616404	0.222539	0.0347759	0.00043709	0.398188	0.421749	0.00257976	0.464686
rbbp4	0.0133841	0.0277631	0.0323754	0.000113937	0.0248303	0.0566849	3.47416e-05	0.542528	0.00164263	0.000402798	0.00280224	0.00017429	0.293366	0.000234346	0.0211267	0.0981867	2.20188e-05	0.042252	0.0151935	2.31714e-05	0.00157243	0.00279706	0.521796	0.00527139	7.75329e-06	0.0831198	0.00245682	1.87908e-05	0.124196	9.4213e-05	0.0021281	9.94163e-06	0.0336935	0.0267845	0.000915379	2.7639e-05	0.000834722	0.106122	0.000151548	0.00727941	6.62862e-05	0.0260852	0.00158375	0.00532921	8.55044e-06	0.11088	0.00143969	0.0298588	0.175938
foxq1	0.000184888	4.49807e-06	0.00120481	0.00184292	0.000361196	0.00103225	0.00102282	0.00101904	0.00168705	0.00581443	0.000896211	0.00101138	0.000972933	0.000540478	0.000551194	0.177711	0.000809035	0.000365429	0.000107773	0.00659218	0.00195902	0.000329524	0.00156194	4.41044e-05	0.00727246	0.0166831	0.00123993	0.00114459	2.97538e-05	0.00225757	0.000918959	0.00290108	0.00206036	0.0387017	0.00217534	0.00201944	0.00217867	0.00106575	0.000365397	6.51837e-05	6.4048e-05	0.000181346	0.000615805	0.0040193	0.00381292	0.000158398	0.00286411	0.00063188	6.68268e-05
hmgn3	0.000638005	0.000936001	0.0355127	0.00350196	0.0135497	0.02159	0.0528549	0.109853	0.24448	0.522836	0.0124843	0.057729	0.556707	0.0223285	0.437794	0.000478272	0.0915212	0.0389527	0.00232938	0.000106799	0.226305	0.0576501	0.444076	0.000621261	0.00536707	0.313068	0.107556	0.278561	0.0052734	0.0920328	0.00631027	0.170168	0.49418	0.12665	0.00116175	0.434956	0.417675	0.0177949	0.530506	0.00709099	0.083027	0.101427	0.0429792	0.0384912	3.46266e-05	0.158722	0.480459	0.0819727	0.663804
rbfox2	0.00351092	0.0014877	0.106904	2.32634e-06	0.0715117	0.00580501	0.002286	0.0485051	0.0151692	0.123583	0.183261	0.0341112	0.41099	0.0451718	0.0976758	0.00579857	0.000674814	0.31883	0.0011387	9.00546e-05	0.163119	0.0217082	0.0897973	0.000120123	0.00194372	0.417342	0.0609677	0.0106552	0.0836744	0.0257305	9.99864e-06	0.103695	0.392782	0.0267373	1.15203e-05	0.0114296	0.126236	0.120989	0.0165569	0.0950181	0.0532004	0.172634	0.138885	0.0627134	2.76226e-06	0.3656	0.0125833	0.000554593	0.223969
wbp11	0.123504	0.00795805	0.321617	0.00107433	0.234042	0.0963776	0.193702	0.571636	0.00242439	0.197308	0.105152	0.224902	0.371525	0.0462847	0.0690885	0.0458036	0.176681	0.0981356	0.00855893	3.21014e-05	0.160784	0.388086	0.382252	0.240097	0.009901	0.164063	0.0119414	0.0834454	0.171096	0.180431	0.00280862	0.102071	0.200411	0.0585999	0.00140853	0.374377	0.0850382	0.147887	0.467395	0.0380292	0.000215695	0.00652595	0.0891614	0.0743151	0.00623418	0.277751	0.379445	0.164208	0.558727
trp53	0.0691787	8.42243e-05	0.00255065	0.0115687	0.000619443	0.117114	8.48478e-05	0.114151	0.000191139	3.59953e-05	0.115611	7.64704e-05	0.424213	8.05368e-05	0.00564348	0.400133	0.000294681	0.000518664	0.0155288	0.0002237	0.000624064	0.000276514	0.966448	0.126977	0.000480611	0.365085	0.0305426	5.20994e-05	6.19112e-05	0.00106542	0.00433351	4.37032e-05	0.00315349	0.0874099	0.00340064	5.70834e-05	1.05904e-05	0.00366677	4.73151e-05	0.00342312	1.82719e-05	0.00383411	0.00839654	0.000955472	0.00413529	0.354031	0.00525874	0.473	0.458558
taf6l	0.105639	0.0578924	0.259694	0.0416839	0.298676	0.0995179	0.000515202	0.26416	0.0044783	0.0920995	0.00297865	0.000817151	0.00409043	0.000361695	0.00189391	0.0119898	0.00296406	0.0116204	0.033825	6.62888e-05	0.0532313	0.013633	0.260762	0.0100113	0.000379775	0.0705717	0.00828044	0.00135602	0.0543234	0.022127	0.0383303	0.0185943	0.340253	0.00553578	0.0444245	0.0107303	0.0062452	0.0911064	0.0760178	0.0212988	0.000230544	0.018213	0.0410065	0.0525253	0.000386967	0.271687	0.138989	0.261121	0.020019
polr2f	0.00397337	0.00185288	0.019066	7.45104e-07	0.0206314	0.00562641	1.50006e-05	0.144325	1.4593e-05	0.0191245	0.00361383	2.39626e-05	0.110156	1.80989e-05	0.000564047	0.0129973	4.53873e-05	0.00289092	0.000396597	1.0249e-05	0.0157228	9.59521e-05	0.0457898	0.000529743	5.11811e-06	0.00197055	0.000842623	4.68204e-06	0.0114899	0.0164108	5.92385e-06	0.0431213	0.075813	0.000217723	9.62431e-06	0.000921986	0.000131543	0.0153868	0.000227588	0.00208393	0.000127091	0.000757568	0.000583647	0.00560372	9.64751e-07	0.0129222	0.00602987	0.00499456	0.00831172
ubtf	0.000408754	0.00131823	0.0229212	6.61206e-07	0.0116649	0.000868338	6.9958e-05	0.170865	0.00239943	0.0149466	0.0438681	0.0128901	0.626684	0.00561157	0.0257025	0.00370852	0.000155932	0.0965425	0.000779846	5.90675e-05	0.0199209	0.0127731	0.00432636	0.000452318	0.000232677	0.16371	0.00221858	0.000640505	0.0901969	0.00182331	1.60085e-06	0.0159831	0.142026	0.0129578	4.05661e-06	0.0013613	0.0218225	0.0838161	0.000886698	0.0672607	0.00175366	0.0299868	0.150023	0.00603324	1.29244e-05	0.0166023	0.000672461	0.000721867	0.258556
klf2	0.000336921	0.000114077	0.00176554	0.000192601	0.10708	0.00304395	0.0259029	0.00192726	0.00218756	0.0365062	0.205508	0.0202094	0.346409	0.0142979	0.0757886	0.00240426	0.0522545	0.0372906	0.000176517	0.000625109	0.0178332	0.0862717	0.0249927	8.09601e-05	0.00205106	0.445706	0.142391	0.117142	0.00901324	0.0488613	0.000228028	0.00441864	0.0619998	0.00383822	0.000222321	0.0198075	0.0286261	0.0225851	0.151898	0.0198793	0.000478502	0.00553183	0.0177119	0.0262676	0.000522959	0.109454	0.417302	0.000174751	0.205707
med16	0.00219093	0.00422048	0.0293224	5.22275e-06	0.0266391	0.000255192	0.0491937	0.290594	0.0074244	0.287981	0.0331542	0.0275842	0.904985	0.012153	0.0778136	0.112742	0.0288384	0.646014	0.0102242	0.00113249	0.0759917	0.0402318	0.137269	0.00196731	0.00951531	0.0923852	0.00169693	0.154073	0.116528	0.21792	1.91215e-05	0.104019	0.460353	0.0150378	7.61995e-06	0.093655	0.198757	0.099024	0.130087	0.246766	0.0016743	0.0139363	0.152229	0.0314214	0.00660968	0.444691	0.438463	0.000216769	0.374806
sox11	0.00403234	0.00719395	0.0172003	0.000206528	0.00803194	0.0138901	1.54765e-05	0.116261	9.94634e-05	9.49815e-05	0.00324107	0.0177114	0.696664	0.000292831	0.0148698	0.0524079	2.58056e-05	0.0117065	0.0657658	0.00023574	0.0154901	0.0163778	0.626658	0.0183095	5.9861e-07	0.251527	0.000241104	5.02584e-05	0.0475801	0.00307208	0.000408109	3.09258e-05	0.000352581	0.00155715	0.0001889	0.000235984	8.54713e-05	0.0107793	0.000135845	0.00499898	0.000135324	0.00676382	0.00406823	0.0180508	0.000629305	0.0208389	0.000258614	0.0345062	0.304533
pou5f1	0.000435506	2.59386e-05	0.000330714	3.84416e-06	0.00088809	0.000463816	3.2712e-05	0.000141813	0.000255515	0.00381071	0.00540195	6.42438e-06	0.0914798	1.10887e-05	9.0008e-05	0.00191422	9.73745e-05	3.08801e-05	0.000429018	0.00125598	0.0199361	8.35624e-06	0.00284993	1.53243e-06	3.78886e-05	0.000241497	0.000162289	0.000211382	0.000946747	0.0463631	5.52888e-06	0.00119001	0.00342178	5.15559e-05	4.25971e-06	5.6984e-05	3.12298e-05	0.000600996	0.00076086	5.46375e-05	4.84763e-06	1.53753e-05	3.73677e-06	0.00455589	0.00753433	0.00690804	0.0179234	3.0686e-06	0.000513267
lmo4	3.50406e-05	0.000107709	0.000938404	7.5954e-07	0.00188072	0.000190421	0.000470969	1.65619e-05	0.0356617	0.0542031	0.00215055	0.00555283	0.00306764	0.00484025	0.0763651	2.93405e-05	0.00201373	0.0352282	3.59074e-05	4.38685e-05	0.00847942	0.0518427	0.00201443	7.33365e-06	0.00512786	0.131321	3.32019e-06	0.0268762	0.011476	0.000661957	1.23689e-06	0.0173047	0.209627	0.00462643	1.58628e-06	0.00682875	0.192961	0.00564212	0.0434005	0.0161816	0.00435663	0.117606	0.154541	0.0645466	7.67117e-05	0.0203377	0.0844551	6.66968e-05	0.0583303
tfap2a	0.000328063	0.000100265	0.000506765	1.78337e-06	0.00372078	0.000681223	0.00169628	0.000743661	0.0577321	0.010803	0.0614448	0.000200597	0.204157	0.000693211	0.029216	0.00246749	0.0210518	0.00114289	0.000696447	0.00193731	0.00938578	0.000394871	0.000389276	6.20429e-06	0.00369639	0.00294304	0.000551539	0.0570205	0.000835387	0.0230142	1.95319e-06	0.0205332	0.151325	0.0259151	3.15666e-06	0.0132164	0.149348	0.00565671	0.0469738	0.00173898	0.0100472	0.00695493	0.00910127	0.00217998	0.0106657	0.00913725	0.0252879	4.77042e-06	0.00223606
cited1	0.00290453	4.15139e-05	0.00687611	1.18752e-05	0.0320781	0.0178907	2.33344e-05	0.0273269	2.31541e-05	0.0128662	0.000877749	5.14766e-06	0.0696658	4.43777e-06	4.28644e-05	0.2921	7.15079e-05	4.39791e-06	0.00175485	0.00136901	0.033692	6.84421e-06	0.0067969	0.000513503	2.53447e-05	0.00090924	0.0126865	0.000103177	0.00158944	0.0363175	3.24527e-05	0.00195231	0.010239	0.000131866	3.61793e-05	6.60461e-05	3.44181e-05	0.0070847	0.00064477	2.39611e-06	2.85187e-06	2.92781e-05	6.90837e-06	0.017155	0.00718417	0.00267437	0.00581602	7.09205e-05	0.000122103
csde1	3.11339e-05	2.15382e-05	0.000606394	0.000150156	2.81582e-05	0.000450696	4.19959e-05	0.0738742	0.00111596	5.02062e-05	0.0927002	3.20578e-06	0.0958835	9.90951e-05	0.00976696	0.00180713	0.000165864	0.00213438	0.00020793	4.86606e-05	4.29694e-06	2.5979e-05	0.0133854	5.73407e-05	0.000204268	0.101008	0.156178	4.9563e-05	0.000593232	5.22686e-05	0.000117511	1.84127e-05	0.00452634	0.000565608	0.000171225	1.72814e-05	0.0001161	0.000126328	0.000659558	0.00168016	0.0223022	0.00350432	0.00638812	9.73137e-06	3.57601e-05	0.00780604	0.000233021	0.000260721	0.230951
pparg	0.0193606	0.180976	0.0113148	0.0202805	0.195886	0.0175709	0.196166	0.0189894	0.221441	0.149296	0.26465	0.152045	0.0481558	0.141269	0.0967694	0.0536114	0.203556	0.144063	0.0222358	0.196138	0.166969	0.172812	0.00635241	0.067956	0.213157	0.0750272	0.0752346	0.152034	0.266959	0.174259	0.0184231	0.176278	0.216015	0.232775	0.0419185	0.129239	0.0347998	0.260666	0.151771	0.230291	0.000181338	0.148319	0.289436	0.170921	0.192634	0.351074	0.136263	0.0407761	0.0125223
polr1d	0.000515286	0.000136962	3.48421e-05	3.48599e-05	0.000955332	4.36935e-05	0.000125356	0.000106267	0.00101828	0.0016644	0.000609351	0.000469183	0.00808004	0.00289281	0.00309437	1.15224e-05	0.000290586	0.0166017	5.15681e-05	5.68142e-05	0.000280432	0.00263068	0.00466621	2.04722e-05	0.000257262	0.0115955	0.000154585	0.00143768	0.00443664	0.00023702	2.41211e-05	0.000582485	0.00332737	0.000207133	2.28123e-05	0.00757387	0.00461448	0.000108535	0.000466607	0.000814053	0.00595067	0.0042728	0.00208463	0.000132231	3.92035e-05	0.00842318	0.0019329	0.00300127	0.0545387
srrt	0.00887607	0.00466737	0.275821	0.0014816	0.141024	0.0121895	0.000983839	0.869904	0.00547615	0.230159	0.301579	0.00134613	0.529051	0.00235907	0.00835328	0.211547	0.00635786	0.0138968	0.0491159	3.68407e-05	0.130885	0.00399347	0.405225	0.0483513	0.00125634	0.138031	0.0272299	0.000834153	0.139418	0.245046	0.00102315	0.0296571	0.453893	0.00497503	0.00385756	0.0169838	0.00408941	0.155771	0.00643889	0.0023912	2.75333e-05	0.00470866	0.134856	0.0153391	0.00103204	0.166217	0.147028	0.0215576	0.507923
kdm4a	0.00133407	0.000452687	0.0358817	1.05071e-06	0.0184124	0.00965247	0.00376796	0.00490509	0.0197101	0.122149	0.16143	0.00560758	0.3275	0.00400916	0.036223	0.0112913	0.0140998	0.0127874	0.000686742	0.000253554	0.119152	0.0206982	0.00574932	6.70679e-05	0.0024476	0.0971265	0.00511046	0.0106465	0.0188565	0.0341305	8.3973e-06	0.168902	0.255908	0.0287507	2.07736e-05	0.0420349	0.151431	0.0445301	0.0343697	0.0129465	0.00237744	0.0161889	0.0571822	0.00873412	2.04626e-05	0.162189	0.0407366	1.97513e-05	0.0495135
rbck1	0.00660128	0.000401343	0.00536846	2.47405e-05	0.0144923	0.0200047	3.70803e-05	0.0307008	0.0135895	0.00528888	0.160283	0.00382204	0.780576	0.00325048	0.0789412	0.00644397	0.000461365	0.0585496	0.00142534	4.25334e-05	0.00805869	0.0138705	0.00922513	0.00055707	0.000151389	0.0996453	0.00426197	0.00045721	0.063819	0.000475307	1.21801e-05	0.00243496	0.107517	0.028789	1.24071e-05	0.000883723	0.00579961	0.0243056	0.000709966	0.0619385	0.00719751	0.0611628	0.161496	0.00306892	0.000329249	0.129703	0.00173602	0.000447913	0.175693
psip1	0.0159233	0.000327618	0.000386751	3.85417e-06	0.00861123	0.000860766	0.00637087	0.00327324	0.00892813	0.000552949	0.00338267	0.00123562	0.129663	0.00438282	0.0375652	8.89987e-05	0.00121746	0.0516896	0.000397815	1.90415e-05	0.000400956	0.00569911	0.00998969	0.00942849	0.00338583	0.0355444	7.43471e-05	0.00912966	0.0243183	0.000146708	5.66596e-06	0.000155899	0.00222744	0.0156378	1.55961e-05	0.00176408	0.0152196	0.000773539	0.0185834	0.0262308	0.00170952	0.021414	0.00343282	0.000210737	0.00100346	0.091909	0.0126656	0.0006511	0.0447823
taf11	0.135683	0.0370538	0.239693	5.91889e-05	0.23671	0.0476939	0.000553949	0.578257	0.000229704	0.305188	0.0461171	0.00206358	0.679714	0.000569789	0.000958731	0.262739	0.00561349	0.118287	0.065519	0.000463941	0.248738	0.00848729	0.218454	0.045928	7.59405e-05	0.0572227	0.0163079	0.0052349	0.14598	0.301619	0.000119425	0.066567	0.340593	0.0141827	6.00221e-05	0.024543	0.00624428	0.204856	0.0569507	0.00472547	4.75157e-05	0.0656062	0.00876909	0.0234772	0.00117569	0.258596	0.212787	0.0147207	0.228634
gtf2a2	0.063501	0.000759228	0.0102506	0.0610858	0.00985488	0.197998	0.108626	0.316915	0.0183041	0.000397047	0.0981209	0.000373963	0.149102	0.000623988	0.0686715	0.0307092	0.0940209	0.021009	0.00509121	6.19993e-06	0.000258079	0.00391308	0.54965	0.0218888	0.0171015	0.205775	0.0314198	0.00258035	0.00224369	0.000250132	0.0429375	2.32002e-05	0.194571	0.00536002	0.00342974	0.000275298	0.0107596	0.000205553	0.00985337	0.00573285	0.000286657	0.0207122	0.0540691	0.000114294	0.00047803	0.135533	0.20545	0.183334	0.384697
snai2	0.00266011	4.26143e-05	0.00695538	1.88108e-05	0.0152203	0.0122306	2.58356e-05	0.0226507	5.30168e-05	0.0119771	0.000707681	2.44356e-06	0.0563585	1.08906e-06	2.7535e-05	0.270252	5.77793e-05	2.74042e-06	0.00272693	0.00121806	0.036293	3.65241e-06	0.0105966	0.000378458	2.90767e-05	5.38745e-05	0.00889294	0.000140246	0.0020719	0.0359744	2.61861e-05	0.00151979	0.00654472	6.41704e-05	1.68358e-05	6.10435e-05	2.66524e-05	0.00417017	0.000705126	8.49562e-06	2.89012e-06	1.92774e-05	5.48776e-06	0.0115875	0.0101256	0.0022512	0.00775184	6.56497e-05	3.01272e-06
zbtb38	0.00122915	0.0112794	0.0200549	0.00920681	0.0292632	0.0139191	0.0704574	0.257098	0.247557	0.307895	0.180287	0.102578	0.813368	0.0559094	0.538148	0.0148235	0.106169	0.0937549	0.00200273	0.000621686	0.201817	0.131933	0.445348	0.00158291	0.00655539	0.31139	0.0331853	0.387817	0.167301	0.146869	0.00972941	0.196267	0.563871	0.16154	0.00667052	0.223474	0.266572	0.156497	0.499434	0.0471254	0.0333686	0.147914	0.44183	0.0305398	0.000499845	0.503554	0.657568	0.0104144	0.185891
tsg101	0.0095124	0.0160141	0.297366	0.26323	0.0781429	0.047129	0.149427	0.101488	0.343426	0.33033	0.022557	0.109079	0.015334	0.0937452	0.139095	0.00351628	0.147716	0.136737	0.0348665	6.40529e-05	0.0286363	0.495695	0.181921	0.00470582	0.0317662	0.160715	0.00276304	0.308993	0.289317	0.0129546	0.1542	0.0581846	0.366864	0.227802	0.168099	0.243642	0.595558	0.152355	0.528959	0.0243456	0.00815795	0.00865666	0.172782	0.0608619	0.000433182	0.47084	0.450089	0.0253843	0.0231437
[truncated: 1,800 more columns]
